# Supplementary material for: POWR1 is a domestication gene pleiotropically regulating seed quality and yield in soybean
Source: Nat Commun. 2022 Jun 1;13:3051. doi: 10.1038/s41467-022-30314-7 (PMC9160092; doi:10.1038/s41467-022-30314-7)
Supplement: Supplementary file 4 — Supplementary Data 1 [file 41467_2022_30314_MOESM4_ESM.xlsx]

## Sheet: Sheet1
PI	Common Name	Species Subspecies	Origin: Country	Origin: State / Province	G. soja sequenced in this study	Used for GWAS	Used for diff. expression studies	TE insertion
PI157421	Ebony	Glycine max	Korea, South		no	no		no
PI196175	Yu tae	Glycine max	Korea, South		no	no		no
PI323576	H 67-27	Glycine max	India	Uttar Pradesh	no	no		no
PI339734	.	Glycine max	Korea, South	Kangwon	no	yes		no
PI398593	KAS 390-4	Glycine max	Korea, South		no	yes		no
PI398595	KAS 390-5	Glycine max	Korea, South		no	yes		no
PI398610	KAS 390-8	Glycine max	Korea, South		no	no		no
PI398614	KAS 390-9	Glycine max	Korea, South		no	no		no
PI407788A	ORD 8113	Glycine max	Korea, South		no	no		no
PI407801	.	Glycine max	Korea, South	Kyonggi	no	yes		no
PI407965	KAERI 504-4	Glycine max	Korea, South		no	no		no
PI416890	Gokuwase natsu daizu	Glycine max	Japan		no	no		no
PI423954	Shirome	Glycine max	Japan	Kumamoto	no	no		no
PI424078	74077	Glycine max	Korea, South		no	yes		no
PI424608A	KAS 681-21	Glycine max	Korea, South		no	no		no
PI567651	Shang cai er cao ping ding shi	Glycine max	China		no	no		no
PI603170	GL 2683 /96	Glycine max	Korea, North		no	yes		no
PI603175	GL 2688 /96	Glycine max	Korea, North		no	yes		no
PI603516	Xiao ma yi dan	Glycine max	China	Shaanxi	no	yes		no
PI603756	ZDD05996	Glycine max	China	Zhejiang	no	no		no
.	Tai Xin Niu Mao Huang Yi	Glycine max	China	Jiangsu	no	no		no
PI540556	Jack	Glycine max	USA		no	yes	yes	yes
PI548348	Illini	Glycine max	China	Northeast	no	yes	yes	yes
PI548631	Williams	Glycine max	USA	Illinois	no	yes	yes	yes
PI598124	Maverick	Glycine max	USA		no	yes	yes	yes
FC31721	.	Glycine max	unknown		no	no		yes
FC33243	Anderson	Glycine max	USA	Iowa	no	yes		yes
PI153262	Roumanie	Glycine max	Belgium		no	yes		yes
PI196166	No 2296	Glycine max	Korea, South		no	yes		yes
PI200508	Natsu Daizu	Glycine max	Japan		no	yes		yes
PI209332	No 4	Glycine max	Japan		no	yes		yes
PI243541	Shakujo	Glycine max	Japan	Hokkaido	no	no		yes
PI248515	White Hilum Iwata Variety No 2	Glycine max	Japan		no	yes		yes
PI253658B	No 9	Glycine max	China		no	yes		yes
PI317334A	Kitamishiro	Glycine max	Japan		no	yes		yes
PI317336	Shinsei	Glycine max	Japan	Hokkaido	no	yes		yes
PI398296	KAS 173-3	Glycine max	Korea, South	Kyonggi	no	yes		yes
PI398881	KLS 126-1	Glycine max	Korea, South		no	yes		yes
PI399043	KLS 903	Glycine max	Korea, South	Cheju	no	yes		yes
PI404166	Krasnoarmejskaja	Glycine max	China		no	no		yes
PI404182	Sin i tu li rau	Glycine max	China		no	no		yes
PI404188A	Huaj an si er dian	Glycine max	China		no	yes		yes
PI404198B	Sun huan do	Glycine max	China		no	no		yes
PI407716	Jin Nung No 3	Glycine max	China	Jilin	no	yes		yes
PI407729	.	Glycine max	China		no	no		yes
PI407849	KAS 510-1	Glycine max	Korea, South	ChollaPuk	no	yes		yes
PI408105A	KAS 633-19	Glycine max	Korea, South		no	yes		yes
PI416937	Houjaku Kuwazu	Glycine max	Japan		no	no		yes
PI416971	Kaifuu gyuumou ou 1	Glycine max	Japan	Kinki	no	no		yes
PI417015	Kawanagare (Iwate)	Glycine max	Japan		no	no		yes
PI417091	Kuro mame	Glycine max	Japan		no	no		yes
PI417398	Touhou torotou	Glycine max	China		no	yes		yes
PI423967	Nabeshima	Glycine max	Japan	Kumamoto	no	no		yes
PI424298	KAS 300-10	Glycine max	Korea, South		no	no		yes
PI424391	KAS 521-15	Glycine max	Korea, South	ChollaPuk	no	yes		yes
PI427136	Backchung No42	Glycine max	Korea, South		no	yes		yes
PI437169B	VNIISC-4	Glycine max	Russian Federation		no	yes		yes
PI437321	Dunganscaja 462	Glycine max	Russian Federation	Primorye	no	no		yes
PI437653	Er-da-li	Glycine max	China		no	yes		yes
PI437654	Er-hej-jan	Glycine max	China		no	no		yes
PI437655	Er-huan-jan	Glycine max	China		no	yes		yes
PI437679	Nan-cou	Glycine max	China		no	no		yes
PI437690	Pin-din-guan	Glycine max	China		no	no		yes
PI437725	Te-zu-gan	Glycine max	China		no	no		yes
PI437863A	DV-2841	Glycine max	China		no	yes		yes
PI437944	VIR 569	Glycine max	China	Northeast	no	no		yes
PI438258	VIR 4714	Glycine max	China		no	yes		yes
PI438471	Fiskeby III	Glycine max	Sweden		no	yes		yes
PI438498	Sable	Glycine max	USA		no	no		yes
PI458515	Tie Zhugan	Glycine max	China		no	yes		yes
PI458826A	He Feng No.23	Glycine max	China	Heilongjiang	no	no		yes
PI464881	Hei He Xiao Huang Dou	Glycine max	China	Heilongjiang	no	no		yes
PI464920B	Jin Dou 33	Glycine max	China		no	yes		yes
PI467312	Cha-mo-shi-dou	Glycine max	China		no	no		yes
PI467343	Yan-nong No 2	Glycine max	China	Jilin	no	yes		yes
PI468915	.	Glycine max	China		no	yes		yes
PI471938	197	Glycine max	Nepal		no	yes		yes
PI475783B	Tsing 2	Glycine max	China		no	yes		yes
PI483252	Doko	Glycine max	Brazil		no	yes		yes
PI495017C	Beijing da qing don	Glycine max	China		no	yes		yes
PI507354	Tokei 421	Glycine max	Japan		no	yes		yes
PI507355	Tokei 423	Glycine max	Japan	Hokkaido	no	yes		yes
PI507681B	Jangiabad	Glycine max	Uzbekistan		no	yes		yes
PI508083	Dassel	Glycine max	USA	Minnesota	no	yes		yes
PI508266	Young	Glycine max	USA	North Carolina	no	yes		yes
PI513382	Glenwood	Glycine max	USA	Minnesota	no	yes		yes
PI515961	Pennyrile	Glycine max	USA	Kentucky	no	yes		yes
PI518664	Hutcheson	Glycine max	USA	Virginia	no	yes		yes
PI518703	He Feng No.25	Glycine max	China	Heilongjiang	no	no		yes
PI518711	Jilin 21	Glycine max	China	Jilin	no	no		yes
PI518750	NS-16	Glycine max	Serbia and Montenegro		no	yes		yes
PI518751	NS-20	Glycine max	Serbia and Montenegro		no	yes		yes
PI533602	Lloyd	Glycine max	USA	Arkansas	no	yes		yes
PI533655	Burlison	Glycine max	USA	Illinois	no	yes		yes
PI536635	Sprite	Glycine max	USA	Ohio	no	yes		yes
PI540552	Hoyt	Glycine max	USA	Ohio	no	yes		yes
PI542044	Kunitz	Glycine max	USA		no	yes		yes
PI542403	Dawson	Glycine max	USA	Minnesota	no	yes		yes
PI546044	OT89-06	Glycine max	Canada	Ontario	no	no		yes
PI547409	L62-1251	Glycine max	USA	Illinois	no	yes		yes
PI547459	L64-1081	Glycine max	USA	Illinois	no	no		yes
PI547460	L64-1083	Glycine max	USA	Illinois	no	yes		yes
PI547488	L67-3207	Glycine max	USA	Illinois	no	no		yes
PI547562	L72-2157	Glycine max	USA	Illinois	no	no		yes
PI547680	L62-17	Glycine max	USA	Illinois	no	yes		yes
PI547686	L62-956	Glycine max	USA	Illinois	no	no		yes
PI547690	L63-1212	Glycine max	USA	Illinois	no	yes		yes
PI547716	L62-667	Glycine max	USA	Illinois	no	yes		yes
PI547779	L72D-4110	Glycine max	USA	Illinois	no	no		yes
PI547862	L83-570	Glycine max	USA		no	no		yes
PI548182	T157	Glycine max	USA	Illinois	no	no		yes
PI548190	T176	Glycine max	USA	Illinois	no	no		yes
PI548298	A.K. (Harrow)	Glycine max	China		no	yes		yes
PI548311	Capital	Glycine max	Canada	Ontario	no	yes		yes
PI548316	Cloud	Glycine max	China		no	yes		yes
PI548317	Columbia	Glycine max	China		no	yes		yes
PI548342	Higan	Glycine max	Japan	Honshu	no	yes		yes
PI548349	Ilsoy	Glycine max	Korea, North		no	yes		yes
PI548362	Lincoln	Glycine max	USA	Illinois	no	yes		yes
PI548379	Mandarin (Ottawa)	Glycine max	China	Heilongjiang	no	yes		yes
PI548382	Manitoba Brown	Glycine max	China	Liaoning	no	yes		yes
PI548391	Mukden	Glycine max	China	Liaoning	no	yes		yes
PI548402	Peking	Glycine max	China	Beijing	no	yes		yes
PI548406	Richland	Glycine max	China	Jilin	no	yes		yes
PI548415	Sooty	Glycine max	China		no	no		yes
PI548417	Soysota	Glycine max	Italy	Naples	no	yes		yes
PI548445	CNS	Glycine max	China	Jiangsu	no	yes		yes
PI548456	Haberlandt	Glycine max	Korea, North	Pyongyang	no	yes		yes
PI548477	Ogden	Glycine max	USA	Tennessee	no	yes		yes
PI548485	Roanoke	Glycine max	China	Jiangsu	no	yes		yes
PI548488	S-100	Glycine max	China	Heilongjiang	no	yes		yes
PI548511	Beeson 80	Glycine max	USA		no	yes		yes
PI548512	Century	Glycine max	USA	Indiana	no	yes		yes
PI548520	Preston	Glycine max	USA	Iowa	no	yes		yes
PI548524	Weber	Glycine max	USA	Iowa	no	yes		yes
PI548540	Corsoy	Glycine max	USA	Iowa	no	yes		yes
PI548565	Gnome	Glycine max	USA	Ohio	no	yes		yes
PI548573	Harosoy	Glycine max	Canada	Ontario	no	yes		yes
PI548593	Maple Arrow	Glycine max	Canada	Ontario	no	yes		yes
PI548603	Perry	Glycine max	USA	Indiana	no	yes		yes
PI548604	Pershing	Glycine max	USA	Missouri	no	yes		yes
PI548634	Zane	Glycine max	USA	Ohio	no	yes		yes
PI548638	OAC Libra	Glycine max	Canada	Ontario	no	yes		yes
PI548643	Maple Glen	Glycine max	Canada	Ontario	no	yes		yes
PI548644	OAC Musca	Glycine max	Canada	Ontario	no	yes		yes
PI548657	Jackson	Glycine max	USA	North Carolina	no	yes		yes
PI548667	Essex	Glycine max	USA		no	yes		yes
PI548985	Kershaw	Glycine max	USA	South Carolina	no	yes		yes
PI549031	.	Glycine max	China		no	no		yes
PI552538	Dunbar	Glycine max	USA		no	yes		yes
PI553047	Gordon	Glycine max	USA	Georgia	no	yes		yes
PI561271	Pei xian da quing dou	Glycine max	China		no	yes		yes
PI561301	Bai Lu Dou	Glycine max	China	Shanxi	no	no		yes
PI561370	Fen Dou No14	Glycine max	China		no	yes		yes
PI567071A	MARIF 2669	Glycine max	Indonesia		no	yes		yes
PI567171	Hei He No.1	Glycine max	China	Heilongjiang	no	no		yes
PI567189A	Ekhabac	Glycine max	Vietnam		no	no		yes
PI567230	WJK-PRC-23	Glycine max	China		no	yes		yes
PI567258	He pi dou	Glycine max	China	Jiangxi	no	no		yes
PI567293	Ben di huang dou	Glycine max	China	Gansu	no	yes		yes
PI567298	Chan yao dou	Glycine max	China	Gansu	no	no		yes
PI567305	Hei dou zi	Glycine max	China		no	no		yes
PI567336B	Lao hei dou	Glycine max	China		no	yes		yes
PI567343	Ma huang dou	Glycine max	China		no	yes		yes
PI567354	You huang dou	Glycine max	China		no	yes		yes
PI567357	Du jia qiao huang dou	Glycine max	China		no	yes		yes
PI567364	Ping luo huang da dou	Glycine max	China	Ningxia	no	yes		yes
PI567383	Da ke huang dou	Glycine max	China		no	yes		yes
PI567387	Huang Huai Dou	Glycine max	China	Shaanxi	no	no		yes
PI567395	Lai wa dou	Glycine max	China	Shaanxi	no	no		yes
PI567503	Niu mao huang	Glycine max	China	Hebei	no	yes		yes
PI567516C	Ba yue zha	Glycine max	China		no	yes		yes
PI567519	Bai hua chi	Glycine max	China		no	yes		yes
PI567525	Cao qing huang dou	Glycine max	China	Shandong	no	yes		yes
PI567611	Ba yue zha	Glycine max	China		no	yes		yes
PI567690	Fu Yang No7	Glycine max	China		no	no		yes
PI567719	Fu Yang No43	Glycine max	China		no	no		yes
PI567731	Fu Yang No56	Glycine max	China		no	yes		yes
PI567763	Pei Xian Xiao You Dou	Glycine max	China	Jiangsu	no	no		yes
PI574486	Jin dou 13	Glycine max	China		no	yes		yes
PI578366	Hong Hu Liu Yue Bao	Glycine max	China	Hubei	no	no		yes
PI578457A	May den	Glycine max	Vietnam		no	no		yes
PI587552	Nan jing da ping ding huang yi No 1	Glycine max	China	Jiangsu	no	yes		yes
PI587584	Yi Zheng Da Li Huang Dou	Glycine max	China	Jiangsu	no	no		yes
PI587666	Er dao zao	Glycine max	China	Anhui	no	yes		yes
PI587699	Qing Dou	Glycine max	China	Liaoning	no	no		yes
PI587752	Xian ning dong huang dou jia	Glycine max	China	Hubei	no	yes		yes
PI587802	Da Li Huang	Glycine max	China	Jilin	no	no		yes
PI587848	Wu chang hei dong dou	Glycine max	China	Hubei	no	yes		yes
PI587950	Sha Xian Wu Dou	Glycine max	China	Fujian	no	no		yes
PI588053A	Xiao li huang	Glycine max	China	Guangdong	no	yes		yes
PI591431	OT94-49	Glycine max	Canada	Ontario	no	yes		yes
PI591432	OT94-51	Glycine max	Canada	Ontario	no	yes		yes
PI591433	OT94-37	Glycine max	Canada	Ontario	no	yes		yes
PI591435	OT94-41	Glycine max	Canada	Ontario	no	yes		yes
PI591495	L93-2740	Glycine max	USA	Illinois	no	yes		yes
PI591511	L89-1581	Glycine max	USA	Illinois	no	no		yes
PI591539	L91-8558	Glycine max	USA		no	no		yes
PI591541	L74-102	Glycine max	USA	Illinois	no	yes		yes
PI593258	Macon	Glycine max	USA		no	yes		yes
PI594012	Heuksatangdu	Glycine max	Korea, South		no	yes		yes
PI594301	Toyomusume	Glycine max	Japan		no	yes		yes
PI594451	Liu yue bao	Glycine max	China	Sichuan	no	no		yes
PI594512A	Bian zi jiang se dou	Glycine max	China		no	yes		yes
PI594551	Bai Mao Dou	Glycine max	China	Hubei	no	no		yes
PI594579	Zhong he tian cheng dou	Glycine max	China	Hunan	no	yes		yes
PI594599	Chang de chun hei dou	Glycine max	China		no	no		yes
PI594615	Liu yue zao	Glycine max	China	Guizhou	no	no		yes
PI594629	Xiao hua lian	Glycine max	China	Guizhou	no	no		yes
PI594777	Liu yue huang	Glycine max	China	Yunnan	no	yes		yes
PI594788	Da zao dou	Glycine max	China	Yunnan	no	yes		yes
PI594826A	Xiao Bai Dou	Glycine max	China	Shanxi	no	no		yes
PI594875A	Hu Pi Dou	Glycine max	China	Shanxi	no	no		yes
PI595362	MAGELLAN	Glycine max	USA		no	no		yes
PI597387	Pana	Glycine max	USA		no	yes		yes
PI602991	Niu jiao qi da hei dou	Glycine max	China	Shandong	no	no		yes
PI602995	LG90-2550	Glycine max	USA		no	no		yes
PI603154	GL 2622 /96	Glycine max	Korea, North		no	yes		yes
PI603176A	.	Glycine max	Korea, North		no	no		yes
PI603318	Xiao zhu yao	Glycine max	China	Heilongjiang	no	yes		yes
PI603336	Qing pi si li huang	Glycine max	China	Heilongjiang	no	no		yes
PI603357	Du Lu Dou	Glycine max	China	Jilin	no	yes		yes
PI603384	Ping ding xiang	Glycine max	China	Jilin	no	yes		yes
PI603399	Xiao Bai Qi	Glycine max	China	Innermongolia	no	no		yes
PI603400	Tian E Dan	Glycine max	China	Shandong	no	no		yes
PI603413	Yu Shi Dou	Glycine max	China	Liaoning	no	no		yes
PI603420	ZDD01501	Glycine max	China	Innermongolia	no	no		yes
PI603424A	ZDD007871	Glycine max	China		no	yes		yes
PI603497	Hua Dou	Glycine max	China		no	yes		yes
PI603596	Bai hua gu tian dou	Glycine max	China	Fujian	no	no		yes
PI603675	Huai yin gua dou jia	Glycine max	China	Jiangsu	no	no		yes
PI603767	Xia Hei Dou	Glycine max	China	Shanxi	no	no		yes
PI605869A	Sample 140	Glycine max	Vietnam		no	yes		yes
PI612611	Browngilgun	Glycine max	Korea, North		no	no		yes
PI612719	Harbin 91-6065	Glycine max	China	Heilongjiang	no	no		yes
PI615553	LG92-1255	Glycine max	USA		no	no		yes
PI628809	BR 16	Glycine max	Brazil		no	no		yes
PI628838	FT Abyara	Glycine max	Brazil		no	no		yes
PI628856	IAS 5	Glycine max	Brazil		no	no		yes
PI628879	Parana	Glycine max	Brazil		no	no		yes
PI628930	FT Cristalina	Glycine max	Brazil		no	no		yes
PI628946	IAC 8	Glycine max	Brazil		no	no		yes
PI633730	LG94-1128	Glycine max	USA		no	no		yes
PI633731	LG94-1906	Glycine max	USA		no	no		yes
PI634883	Elf	Glycine max	USA	Illinois	no	no		yes
PI639283	LG97-7012	Glycine max	USA		no	no		yes
PI639285	LG98-1605	Glycine max	USA		no	no		yes
PI639693	Skylla	Glycine max	USA		no	no		yes
PI639740	LD00-3309	Glycine max	USA		no	no		yes
PI643146	Prohio	Glycine max	USA		no	no		yes
PI643395	CL0J173-6-8	Glycine max	USA		no	no		yes
PI647086	N8001	Glycine max	USA		no	no		yes
PI658519	LD00-2817P	Glycine max	USA		no	no		yes
PI660989	LG00-3372	Glycine max	USA		no	no		yes
PI663948	Embrapa 48	Glycine max	Brazil		no	no		yes
PI664025	LG04-6000	Glycine max	USA		no	no		yes
PI79691-4	.	Glycine max	China		no	yes		yes
PI80822	Shiheigai Shirobana	Glycine max	China	Liaoning	no	yes		yes
PI80837	Mejiro	Glycine max	Japan	Akita	no	yes		yes
PI83945-3	Dairyu Tsurunoko	Glycine max	Korea, South	Kyonggi	no	yes		yes
PI84631	S-56	Glycine max	Korea, South	Kyonggi	no	yes		yes
PI84987	Oni Hadaka	Glycine max	Japan	Saitama	no	yes		yes
PI84987A	Oni Hadaka	Glycine max	Japan	Saitama	no	yes		yes
PI86006	Kiio Shokuzu	Glycine max	Japan		no	no		yes
PI86024	Daidzuhinshu satei	Glycine max	Japan	Hokkaido	no	yes		yes
PI87617	Miyongaikon	Glycine max	Korea, North		no	yes		yes
PI87631-1	Kindaizu	Glycine max	Japan		no	yes		yes
PI88479	Kungchuling Improved No 77	Glycine max	China	Jilin	no	yes		yes
PI88788	5913	Glycine max	China		no	yes		yes
PI89138	Zontanorukon	Glycine max	Korea, North	Hamgyong Puk	no	yes		yes
PI89772	7193	Glycine max	China		no	yes		yes
PI90763	7570	Glycine max	China		no	yes		yes
.	4J105-3-4	Glycine max	USA		no	no		yes
.	5M20-2-5-2	Glycine max	USA		no	no		yes
.	Anta 82	Glycine max	Brazil		no	no		yes
.	Beijing-IGDB-1	Glycine max	China	Jilin	no	no		yes
.	Bin Hai Da huang Ke Zi Jia	Glycine max	China	Jiangsu	no	no		yes
.	BRSGO 8660	Glycine max	Brazil		no	no		yes
.	MG/BR46	Glycine max	Brazil		no	no		yes
.	BRS 232	Glycine max	Brazil		no	no		yes
.	BRS 284	Glycine max	Brazil		no	no		yes
.	BRS 360RR	Glycine max	Brazil		no	no		yes
.	BRS 361	Glycine max	Brazil		no	no		yes
.	BRS Sambaiba	Glycine max	Brazil		no	no		yes
.	BRS Valiosa RR	Glycine max	Brazil		no	no		yes
.	BRSGO 8360	Glycine max	Brazil		no	no		yes
.	BRSGO Chapadoes	Glycine max	Brazil		no	no		yes
.	BRSMG 850 GRR	Glycine max	Brazil		no	no		yes
.	BRSMT Pintado	Glycine max	Brazil		no	no		yes
.	BRSMT Uirapuru	Glycine max	Brazil		no	no		yes
.	Cang Dou-11	Glycine max	China	Hebei	no	no		yes
.	CD 201	Glycine max	Brazil		no	no		yes
.	Chang Nong No.13	Glycine max	China	Jilin	no	no		yes
.	Chang Nong No.15	Glycine max	China	Jilin	no	no		yes
.	Chang Nong No.16	Glycine max	China	Jilin	no	no		yes
.	CL0J095-4-6	Glycine max	USA		no	no		yes
.	Cu Dou	Glycine max	China	Zhejiang	no	no		yes
.	Da Qing Ren	Glycine max	China	Shanxi	no	no		yes
.	Da Tun Xiao Hei Dou	Glycine max	China	Hebei	no	no		yes
.	Dai Mi Dou	Glycine max	China	Hubei	no	no		yes
.	Dong Nong No.26	Glycine max	China	Heilongjiang	no	no		yes
.	Dong Nong No.51	Glycine max	China	Heilongjiang	no	no		yes
.	Dong Nong No.52	Glycine max	China	Heilongjiang	no	no		yes
.	Dong Shan Bai Ma Dou	Glycine max	China	Fujian	no	no		yes
.	Emgopa 301	Glycine max	Brazil		no	no		yes
.	Fen Dou No.63	Glycine max	China	Shanxi	no	no		yes
.	Fen Dou No.65	Glycine max	China	Shanxi	no	no		yes
.	Fen Dou No.78	Glycine max	China	Shanxi	no	no		yes
.	Fen Dou No.79	Glycine max	China	Shanxi	no	no		yes
.	Fen Dou No.85	Glycine max	China	Shanxi	no	no		yes
.	Fen Dou No.86	Glycine max	China	Shanxi	no	no		yes
.	Fen Dou No.88	Glycine max	China	Shanxi	no	no		yes
.	Fen Dou No.89	Glycine max	China	Shanxi	no	no		yes
.	Guang Rao Da Qing Dou	Glycine max	China	Shandong	no	no		yes
.	Gui Chun No.8	Glycine max	China	Guangxi	no	no		yes
.	Hei Dou GD	Glycine max	China	Guangdong	no	no		yes
.	He Dou No.13	Glycine max	China	Shandong	no	no		yes
.	Hei Nong No.51	Glycine max	China	Heilongjiang	no	no		yes
.	Hei Wa Shi Dou	Glycine max	China	Jilin	no	no		yes
.	Holladay (S-100)	Glycine max	USA		no	no		yes
.	Hong Zhu Dou	Glycine max	China	Hunan	no	no		yes
.	HS6-3976	Glycine max	USA		no	no		yes
.	IA3023	Glycine max	USA		no	no		yes
.	Ji Shan De Da Li Hei Dou	Glycine max	China	Shanxi	no	no		yes
.	Ji Yu No.90	Glycine max	China	Jilin	no	no		yes
.	Jin Da No.26	Glycine max	China	Shanxi	no	no		yes
.	Jin Da No.52	Glycine max	China	Shanxi	no	no		yes
.	Jin Da No.62	Glycine max	China	Shanxi	no	no		yes
.	Jin Da No.70	Glycine max	China	Shanxi	no	no		yes
.	Jin Da No.73	Glycine max	China	Shanxi	no	no		yes
.	Jin Da No.75	Glycine max	China	Shanxi	no	no		yes
.	Jin Huang No.35	Glycine max	China	Hubei	no	no		yes
.	Jin Shan Cha Zhu Shi Dou	Glycine max	China	Jilin	no	no		yes
.	Jiu Nong No.30	Glycine max	China	Jilin	no	no		yes
.	LD01-5907	Glycine max	USA		no	no		yes
.	LD02-4485	Glycine max	USA		no	no		yes
.	LD02-9050	Glycine max	USA		no	no		yes
.	LG03-2979	Glycine max	USA		no	no		yes
.	LG03-3191	Glycine max	USA		no	no		yes
.	LG04-4717	Glycine max	USA		no	no		yes
.	LG05-4292	Glycine max	USA		no	no		yes
.	LG05-4317	Glycine max	USA		no	no		yes
.	LG05-4464	Glycine max	USA		no	no		yes
.	LG05-4832	Glycine max	USA		no	no		yes
.	Liao Dou No.11	Glycine max	China	Liaoning	no	no		yes
.	Liao Dou No.15	Glycine max	China	Liaoning	no	no		yes
.	Liao Dou No.17	Glycine max	China	Liaoning	no	no		yes
.	Liao Dou No.21	Glycine max	China	Liaoning	no	no		yes
.	Liao Dou No.3	Glycine max	China	Liaoning	no	no		yes
.	Long quan Da Dou	Glycine max	China	Heilongjiang	no	no		yes
.	Lu Dou No.11	Glycine max	China	Shandong	no	no		yes
.	NA 5909 RG	Glycine max	Brazil		no	no		yes
.	Nan Guan Xiao PI Qing	Glycine max	China	Hebei	no	no		yes
.	Nan Nong Cai Dou No.1	Glycine max	China	Jiangsu	no	no		yes
.	NE3001	Glycine max	USA		no	no		yes
.	Ni Ding Hua Mei Dou	Glycine max	China	Ningxia	no	no		yes
.	Ni Dou	Glycine max	China	Hubei	no	no		yes
.	Nian Shi Huang Dou	Glycine max	China		no	no		yes
.	P98Y11	Glycine max	Brazil		no	no		yes
.	Pi Xian Da Zi Huo Cao	Glycine max	China	Jiangsu	no	no		yes
.	Pi Xian Nian Zhuang Liu Yue Xian	Glycine max	China	Jiangsu	no	no		yes
.	S05-11482	Glycine max	USA		no	no		yes
.	S06-13640	Glycine max	USA		no	no		yes
.	S07-5049	Glycine max	USA		no	no		yes
.	S10-11227	Glycine max	USA		no	no		yes
.	Santa Rosa	Glycine max	Brazil		no	no		yes
.	Sha Xian Qin Dou	Glycine max	China	Fujian	no	no		yes
.	Sha Xin Dou	Glycine max	China	Jiangxi	no	no		yes
.	Shen Li No.3	Glycine max	China	Shandong	no	no		yes
.	Sheng Dou No.9	Glycine max	China	Shandong	no	no		yes
.	Shu Xian No.205	Glycine max	China	Sichuan	no	no		yes
.	Su Nong No.10	Glycine max	China	Heilongjiang	no	no		yes
.	Su Nong No.14	Glycine max	China	Heilongjiang	no	no		yes
.	Su Nong No.25	Glycine max	China	Heilongjiang	no	no		yes
.	Su Nong No.33	Glycine max	China	Heilongjiang	no	no		yes
.	Tai Wan No.1	Glycine max	Taiwan		no	no		yes
.	Tie Feng No.22	Glycine max	China	Liaoning	no	no		yes
.	TN05-3027	Glycine max	USA		no	no		yes
.	Tong an Zi Hong Dou	Glycine max	China	Fujian	no	no		yes
.	U03-100612	Glycine max	USA		no	no		yes
.	V71-370	Glycine max	USA		no	no		yes
.	V Max RR	Glycine max	Brazil		no	no		yes
.	Wei No.6823	Glycine max	China	Shandong	no	no		yes
.	Xi Zang Da Dou No.20	Glycine max	China	Tibet	no	no		yes
.	Xia Men Teng Zai Dou	Glycine max	China	Fujian	no	no		yes
.	Xiang Dou No.4	Glycine max	China	Hunan	no	no		yes
.	Xiao Huang Dou	Glycine max	China	Guizhou	no	no		yes
.	Xiao Mi Dou	Glycine max	China	Shandong	no	no		yes
.	Xin Xian Xiao Huang Dou	Glycine max	China	Shanxi	no	no		yes
.	You Pi Zhi Hei Dou	Glycine max	China	Shanxi	no	no		yes
.	Yu Jiang Wu Yue Niu Mao Huang	Glycine max	China	Jiangsu	no	no		yes
.	Zhong Huang No.13	Glycine max	China	Beijing	no	no		yes
.	Zhong Huang No.14	Glycine max	China	Beijing	no	no		yes
.	Zhong Huang No.31	Glycine max	China	Beijing	no	no		yes
.	Zhong Huang No.35	Glycine max	China	Beijing	no	no		yes
.	Zhong Huang No.38	Glycine max	China	Hebei	no	no		yes
.	Zhong Huang No.40	Glycine max	China	Shandong	no	no		yes
.	Zhong Huang No.50	Glycine max	China	Beijing	no	no		yes
PI366121	.	Glycine soja	Japan	Fukushima	no	no		inconclusive
PI407246	K37-B	Glycine soja	Korea, South	Kyongsang Puk	no	no		inconclusive
PI245331	.	Glycine soja	Taiwan		yes	no		no
PI326582A	.	Glycine soja	Russian Federation	Primorye	no	yes		no
PI339871A	.	Glycine soja	Korea, South	Cheju	yes	yes		no
PI366120	.	Glycine soja	Japan	Akita	no	yes		no
PI366122	.	Glycine soja	Japan		yes	yes		no
PI366123	.	Glycine soja	Japan	Iwate	no	yes		no
PI378683	.	Glycine soja	Japan		yes	yes		no
PI378692	.	Glycine soja	Japan	Iwate	no	yes		no
PI378697A	.	Glycine soja	Japan		yes	yes		no
PI378702	.	Glycine soja	Japan		no	yes		no
PI393551	.	Glycine soja	Taiwan		no	yes		no
PI407020	RB 1072	Glycine soja	Japan		yes	yes		no
PI407027	RB 1072	Glycine soja	Japan	Akita	no	yes		no
PI407042	RB 1072	Glycine soja	Japan		yes	yes		no
PI407052	RB 1072	Glycine soja	Japan		yes	yes		no
PI407096	RB 1072	Glycine soja	Japan		yes	yes		no
PI407131	RB 1072	Glycine soja	Japan	Kumamoto	no	yes		no
PI407162	K1-D	Glycine soja	Korea, South		no	yes		no
PI407170	K2-E	Glycine soja	Korea, South	Kyonggi	no	yes		no
PI407171	K2-F	Glycine soja	Korea, South		yes	yes		no
PI407184	K29	Glycine soja	Korea, South		no	yes		no
PI407195	K12-A	Glycine soja	Korea, South		yes	yes		no
PI407197	K12-C	Glycine soja	Korea, South	Kangwon	no	yes		no
PI407214	K23-A	Glycine soja	Korea, South		yes	yes		no
PI407228	K46-D	Glycine soja	Korea, South		yes	yes		no
PI407248	K37-D	Glycine soja	Korea, South		yes	yes		no
PI407275	K101-A	Glycine soja	Korea, South	Kyonggi	no	yes		no
PI407285	Yasei Daizu	Glycine soja	Japan	Kanagawa	no	yes		no
PI407288	.	Glycine soja	China	Jilin	no	yes		no
PI407300	.	Glycine soja	China		yes	yes		no
PI407301	.	Glycine soja	China	Zhejiang	no	yes		no
PI423991	J-077633	Glycine soja	Russian Federation	Amur	no	yes		no
PI424007	74005	Glycine soja	Korea, South		yes	yes		no
PI424025B	74023	Glycine soja	Korea, South		yes	yes		no
PI424035	74038	Glycine soja	Korea, South		yes	yes		no
PI424045	74060	Glycine soja	Korea, South		yes	yes		no
PI424079	74079	Glycine soja	Korea, South		yes	yes		no
PI424082	74082	Glycine soja	Korea, South		yes	yes		no
PI424083A	74083	Glycine soja	Korea, South		yes	yes		no
PI424088	74088	Glycine soja	Korea, South		no	yes		no
PI424096	74148	Glycine soja	Korea, South	Chungchong Nam	no	yes		no
PI424102A	74101	Glycine soja	Korea, South		yes	yes		no
PI424116	74116	Glycine soja	Korea, South		yes	yes		no
PI447004	.	Glycine soja	China	Jilin	no	yes		no
PI458535	.	Glycine soja	China	Heilongjiang	no	yes		no
PI458536	.	Glycine soja	China	Heilongjiang	yes	yes		no
PI458538	.	Glycine soja	China	Heilongjiang	no	yes		no
PI464927A	LS-005	Glycine soja	China	Liaoning	no	yes		no
PI464929A	LS-009	Glycine soja	China	Liaoning	no	yes		no
PI464929B	LS-009	Glycine soja	China	Liaoning	no	yes		no
PI464935	81-200002	Glycine soja	China	Jiangsu	no	yes		no
PI468400A	.	Glycine soja	China	Ningxia	no	yes		no
PI468916	.	Glycine soja	China	Liaoning	yes	yes		no
PI479751	GD 50351-1	Glycine soja	China		yes	yes		no
PI479752	GD 50388-2	Glycine soja	China	Jilin	yes	yes		no
PI479768	Long 79-3313-1	Glycine soja	China		yes	yes		no
PI479769	Long 79-5801	Glycine soja	China	Heilongjiang	no	yes		no
PI483460B	.	Glycine soja	China	Liaoning	no	yes		no
PI483463	.	Glycine soja	China		no	yes		no
PI483464A	.	Glycine soja	China	Ningxia	no	yes		no
PI483465	.	Glycine soja	China	Shaanxi	no	yes		no
PI504286	75042	Glycine soja	Korea, South	Chungchong Puk	no	yes		no
PI507618	NIAR 040015	Glycine soja	Japan		yes	yes		no
PI507641	NIAR 060014	Glycine soja	Japan		yes	yes		no
PI507656	NIAR 090011	Glycine soja	Japan		yes	yes		no
PI507662	NIAR 090019	Glycine soja	Japan	Kagoshima	no	yes		no
PI507761	VIR 8455	Glycine soja	Russian Federation		yes	yes		no
PI522182B	ZYD 253	Glycine soja	China	Heilongjiang	no	yes		no
PI522216	VIR 8500	Glycine soja	Russian Federation	Primorye	no	yes		no
PI522226	VIR 8511	Glycine soja	Russian Federation	Primorye	yes	yes		no
PI522228	VIR 8514	Glycine soja	Russian Federation	Primorye	no	yes		no
PI547831	L83-0215	Glycine soja	USA	Illinois	no	yes		no
PI549032	ZYD 2632	Glycine soja	China		yes	yes		no
PI549046	ZYD 3728	Glycine soja	China	Shaanxi	yes	no		no
PI562547	KC1	Glycine soja	Korea, South		yes	yes		no
PI562551	KC26	Glycine soja	Korea, South		yes	yes		no
PI562553	KD5	Glycine soja	Korea, South		yes	yes		no
PI562559	KE16	Glycine soja	Korea, South	Cholla Puk	no	yes		no
PI562565	KF13	Glycine soja	Korea, South	Cholla Puk	yes	yes		no
PI578341	L 521	Glycine soja	Russian Federation	Khabarovsk	no	yes		no
PI578357	KZ-6352/91	Glycine soja	Russian Federation	Amur	no	no		no
PI593983	Hidaka-6	Glycine soja	Japan	Hokkaido	yes	yes		no
PI597448D	Jiamusi-1	Glycine soja	China		yes	no		no
PI597458C	ZYD 3233	Glycine soja	China		yes	no		no
PI597459C	ZYD 3234	Glycine soja	China	Shandong	no	no		no
PI597459D	ZYD 3234	Glycine soja	China	Shandong	no	no		no
PI597460A	ZYD 3235	Glycine soja	China		yes	no		no
PI597461B	ZYD 3243	Glycine soja	China		yes	no		no
PI597461C	ZYD 3243	Glycine soja	China	Shandong	no	no		no
PI597462B	ZYD 3258	Glycine soja	China		yes	no		no
PI639586	KB 14	Glycine soja	Russian Federation		yes	no		no
PI639588B	KA 325	Glycine soja	Russian Federation		yes	no		no
PI639621	KT 156	Glycine soja	Russian Federation		yes	no		no
PI639635	USSURIISKAYA	Glycine soja	Russian Federation		yes	no		no
.	ZJ-Y108	Glycine soja	China	Zhejiang	no	no		no
.	ZJ-Y155	Glycine soja	China	Zhejiang	no	no		no
.	ZJ-Y188	Glycine soja	China	Zhejiang	no	no		no
.	ZJ-Y191	Glycine soja	China	Zhejiang	no	no		no
.	ZJ-Y200	Glycine soja	China	Zhejiang	no	no		no
.	ZJ-Y217	Glycine soja	China	Zhejiang	no	no		no
.	ZJ-Y2300-1	Glycine soja	China	Zhejiang	no	no		no
.	ZJ-Y282	Glycine soja	China	Zhejiang	no	no		no
.	ZJ-Y314	Glycine soja	China	Zhejiang	no	no		no
.	ZJ-YJ038	Glycine soja	China	Zhejiang	no	no		no
.	ZJ-YJ086	Glycine soja	China	Zhejiang	no	no		no
.	ZJ-ZY020	Glycine soja	China	Zhejiang	no	no		no
PI101404A	.	Glycine soja	China		yes	yes		no
PI342622A	.	Glycine soja	Russian Federation		yes	yes		no
PI366124	.	Glycine soja	Japan		yes	yes		no
PI378684A	.	Glycine soja	Japan		yes	yes		no
PI378684B	.	Glycine soja	Japan		yes	yes		no
PI378690	.	Glycine soja	Japan		yes	yes		no
PI378696A	.	Glycine soja	Japan		yes	yes		no
PI378696B	.	Glycine soja	Japan		yes	yes		no
PI378698	.	Glycine soja	Japan		yes	yes		no
PI407077	RB 1072	Glycine soja	Japan		yes	yes		no
PI407083	RB 1072	Glycine soja	Japan		yes	yes		no
PI407157	RB 1072	Glycine soja	Japan		yes	yes		no
PI407190	K56-C	Glycine soja	Korea, South		yes	yes		no
PI407202	K15	Glycine soja	Korea, South		yes	yes		no
PI407220	K25-B	Glycine soja	Korea, South		yes	yes		no
PI407239	K55	Glycine soja	Korea, South		yes	yes		no
PI407241	K35-B	Glycine soja	Korea, South		yes	yes		no
PI407243	K36-B	Glycine soja	Korea, South		yes	yes		no
PI407281	K103-C	Glycine soja	Korea, South		yes	yes		no
PI407286	Tsuru Mame	Glycine soja	Japan		yes	yes		no
PI407303	.	Glycine soja	China		yes	yes		no
PI407308	.	Glycine soja	Korea, South		yes	yes		no
PI424004B	74001	Glycine soja	Korea, South		yes	yes		no
PI424008A	74006	Glycine soja	Korea, South		yes	yes		no
PI424097	74096	Glycine soja	Korea, South		yes	yes		no
PI424121	74129	Glycine soja	Korea, South		yes	yes		no
PI447003A	.	Glycine soja	China		yes	yes		no
PI464890B	Gong di No 2019	Glycine soja	China		yes	yes		no
PI468918	.	Glycine soja	China		yes	yes		no
PI479746B	GD 50062	Glycine soja	China		yes	yes		no
PI507595	NIAR 030002	Glycine soja	Japan		yes	yes		no
PI507630	NIAR 060002	Glycine soja	Japan		yes	yes		no
PI507752	VIR 8448	Glycine soja	Russian Federation		yes	no		no
PI507757	VIR 8451	Glycine soja	Russian Federation		yes	yes		no
PI522209B	VIR 8493	Glycine soja	Russian Federation		yes	yes		no
PI522235B	VIR 8525	Glycine soja	Russian Federation		yes	yes		no
PI562558	KE12	Glycine soja	Korea, South		yes	yes		no
PI562564	KF7	Glycine soja	Korea, South		yes	yes		no
PI597458B	.	Glycine soja	China		yes	no		no
PI597471D	Zheye 29	Glycine soja	China		yes	no		no
PI639590A	KZ 659	Glycine soja	Russian Federation		yes	no		no
PI597461A	ZYD 3243	Glycine soja	China	Shandong	no	no		yes
