# Supplementary material for: POWR1 is a domestication gene pleiotropically regulating seed quality and yield in soybean
Source: Nat Commun. 2022 Jun 1;13:3051. doi: 10.1038/s41467-022-30314-7 (PMC9160092; doi:10.1038/s41467-022-30314-7)
Supplement: Supplementary file 5 — Supplementary Data 2 [file 41467_2022_30314_MOESM5_ESM.xlsx]

## Sheet: Sheet1
			Significant variants
Trait / gene model	Chr	Position	Oil p-value	Protein p-value	Seed weight p-value	SNP / gene Annotation	SNP Distance to 5' flanking gene [bp]	SNP Distance to 3' flanking gene [bp]
Glyma.20G084400	20	31,650,003 start				N/A
		31,650,419 stop
SNP1	20	31656273		4.9054e-08		intergenic	5854	9917
SNP2	20	31658904	2.4085e-22	7.2546e-08		intergenic	8485	7286
SNP3	20	31658920		1.8233e-07		intergenic	8501	7270
SNP4	20	31661646		1.9831e-07		intergenic	11227	4544
SNP5	20	31664872	4.9122e-22	6.0042e-08	4.3762e-14	intergenic	14453	1318
Glyma.20G084500	20	31,666,190 stop				MOS4-associated complex 3B
		31,674,959 start
Glyma.20G084600	20	31,668,842 start				N/A
		31,669,146 stop
SNP6	20	31680622	2.5614e-21	8.9649e-08		intergenic	5663	6191
SNP7	20	31682844		4.6047e-07		intergenic	7885	3969
SNP8	20	31685116		2.9465e-07		intergenic	10157	1697
Glyma.20G084700	20	31,686,813 stop				unknown protein
		31,687,483 start
Glyma.20G084800	20	31,689,766 start				N/A
		31,690,181 stop
SNP9	20	31691428	2.7244e-22	2.8834e-07		intergenic	1247	15919
SNP10	20	31692813	3.9602e-20	6.6257e-08		intergenic	2632	14534
SNP11	20	31693770		5.0472e-08		intergenic	3589	13577
SNP12	20	31696275	1.8622e-19	8.613e-08	1.0346e-12	intergenic	6094	11072
Glyma.20G084900	20	31,707,347 stop				hAT dimerisation domain-containing protein
		31,709,780 start
SNP13	20	31713462	8.2457e-20	3.4472e-07		intergenic	3682	32024
SNP14	20	31718263	6.7417e-19	3.2568e-08		intergenic	8483	27223
SNP15	20	31718476		1.4461e-07		intergenic	8696	27010
SNP16	20	31724545	4.7111e-20			intergenic	14765	20941
SNP17	20	31727573	1.4006e-20	4.493e-08		intergenic	17793	17913
SNP18	20	31730753	4.7793e-21	3.2352e-08		intergenic	20973	14733
SNP19	20	31731003	1.563e-20	6.2782e-08		intergenic	21223	14483
SNP20	20	31733134		2.7911e-07		intergenic	23354	12352
SNP21	20	31737391	1.3728e-22	1.8441e-07		intergenic	27611	8095
SNP22	20	31738091		1.2466e-07		intergenic	28311	7395
Glyma.20G085000	20	31,745,486 stop				Conserved oligomeric complex COG6
InDel1	20	31746064	4.2461e-21	9.189e-08	4.8743e-12	intron 2	N/A	N/A
Glyma.20G085000	20	31,748,473 start
SNP23	20	31,751,560 2-bp ins	2.2528e-23	5.5846e-08		intergenic	3087	23210
SNP24	20	31755038	2.7753e-18			intergenic	6565	19732
SNP25	20	31759159	4.6764e-20	6.9836e-08		intergenic	10686	15611
SNP26	20	31760293	1.4034e-18			intergenic	11820	14477
SNP27	20	31761452	1.7089e-18	2.5866e-07		intergenic	12979	13318
Glyma.20G085100	20	31,774,770 start				CCT motif family protein
InDel2	20	31,778,798 - 31,779,118	6.1717e-24	2.6867e-08	2.898e-12	exon 4	N/A	N/A
Glyma.20G085100	20	31,779,804 stop
Glyma.20G085200	20	31,784,964 stop				GATA type zinc finger transcription factor family protein
		31,786,969 start
SNP28	20	31791856	7.9196e-22			intergenic	4887	31317
SNP29	20	31793219	3.4535e-21	6.444e-08		intergenic	6250	29954
SNP30	20	31795724	1.5896e-18			intergenic	8755	27449
SNP31	20	31801624	8.0274e-20	1.1635e-07	1.2569e-12	intergenic	14655	21549
SNP32	20	31812853	7.8457e-19			intergenic	25884	10320
Glyma.20G085300	20	31,823,173 start				Protein of unknown function (DUF3527)
		31,827,117 stop
Gene-related information is written in gray
