# Supplementary material for: POWR1 is a domestication gene pleiotropically regulating seed quality and yield in soybean
Source: Nat Commun. 2022 Jun 1;13:3051. doi: 10.1038/s41467-022-30314-7 (PMC9160092; doi:10.1038/s41467-022-30314-7)
Supplement: Supplementary file 6 — Supplementary Data 3 [file 41467_2022_30314_MOESM6_ESM.xlsx]

## Sheet: Sheet1
high oil / low protein parent						low oil / high protein parent						Chr20 oil and protein QTL	Reference
PI	Name	Species	TE insertion	Oil Content [%]	Protein Content [%]	PI	Name	Species	TE insertion	Oil Content [%]	Protein Content [%]
PI518671	Williams 82	Glycine max	yes	20.3	41.5	PI479752	GD 50388-2	Glycine soja	no	9.4	46.4	yes	this study
PI562374	Parker	Glycine max	yes	22.2	42.6	PI468916		Glycine soja	no	10.1	44	yes	Sebolt et al. (2000)	[1]
PI518671	Williams 82	Glycine max	yes	20.3	41.5	PI483460B		Glycine soja	no	8.9	48	yes (protein)	Patil et al. 2018	[2]
	R05-638	Glycine max	yes	23a	40.8a	PI659697	R05-1415	Glycine max	no	18.4a	48.3a	yes	Wang et al. (2015a), Wang et al. (2015b)	[3-4]
	R05-4256	Glycine max	yes	23a	40.8a		V97-1346	Glycine max	no	18.4a	48.3a	yes	Wang et al. (2015a), Wang et al. (2015b)	[3-4]
PI595645	Benning	Glycine max	yes	18.4	42b	PI619083	Danbaekkong	Glycine max	no	N/A	51b	yes (protein)	Warrington et al. (2015)	[5]
PI556814	A3733	Glycine max	yes	20.5c	42c	PI437088A	DV-147	Glycine max	no	16c	48c	yes	Chung et al. (2003)	[6]
PI556536	Coker 237	Glycine max	yes	20d	42.6d	PI97100	1249	Glycine max	yes	18.6d	45.1d	no	Fasoula et al. (2004), (Lee et al. (1996))	[7-8]
PI595362	Magellan	Glycine max	yes	20.2e	38e	PI567516C	Ba yue zha	Glycine max	yes	17.8	42.6	no	Pathan et al. (2013)	[9]
PI508266	Young	Glycine max	yes	19.4	44.2	PI416937	Houjaku Kuwazu	Glycine max	yes	15.6	47.1	no	Fasoula et al. (2004), (Lee et al. (1996))	[7-8]
PI548631	Williams	Glycine max	yes	19.8	45.6	PI548667	Essex	Glycine max	yes	20	43.9	no	Hyten et al. (2004)	[10]
PI548389	Minsoy	Glycine max	yes	19.7	39.4	PI290136	Noir 1	Glycine max	yes	19.8	42.9	no	Orf et al. (1999), (Mansur et al. (1993), Mansur et al. (1996), Specht et al. (2001))	[11-14]
PI546487	Archer	Glycine max	yes	21	43.3	PI290136	Noir 1	Glycine max	yes	19.8	42.9	no	Orf et al. (1999)	[11]
PI546487	Archer	Glycine max	yes	21	43.3	PI548389	Minsoy	Glycine max	yes	19.7	39.4	no	Orf et al. (1999)	[11]
PI548667	Essex	Glycine max	yes	20	43.9	PI548402	Peking	Glycine max	yes	18.5	38.2	no	Qiu et al. (1999)	[11]
a: from Wang et al. 2015a and b, converted from 13% moisture content to dry weight
b: from Warrington et al. 2015
c: from Chung et al. 2003
d: from Lee et al. 1996
e: from Pathan et al. 2013
all other phenotype values from GRIN
Reference
[1]	Sebolt AM, Shoemaker RC, Diers BW (2000) Analysis of a quantitative trait locus allele from wild soybean that increases seed protein concentration in soybean. Crop Sci 40 (5):1438-1444. doi:DOI 10.2135/cropsci2000.4051438x
[2]	Patil G, Vuong TD, Kale S, Valliyodan B, Deshmukh R, Zhu CS, Wu XL, Bai YH, Yungbluth D, Lu F, Kumpatla S, Shannon JG, Varshney RK, Nguyen HT (2018) Dissecting genomic hotspots underlying seed protein, oil, and sucrose content in an interspecific mapping population of soybean using high-density linkage mapping. Plant Biotechnol J 16 (11):1939-1953. doi:10.1111/pbi.12929
[3]	Wang J, Chen P, Wang D, Shannon G, Zeng A, Orazaly M, Wu C (2015a) Identification and mapping of stable QTL for protein content in soybean seeds. Mol Breeding 35 (3). doi:ARTN 92
[4]	Wang J, Chen PY, Wang DC, Shannon G, Shi AN, Zeng AL, Orazaly M (2015b) Identification of Quantitative Trait Loci for Oil Content in Soybean Seed. Crop Sci 55 (1):23-34. doi:10.2135/cropsci2014.04.0280
[5]	Warrington CV, Abdel-Haleem H, Hyten DL, Cregan PB, Orf JH, Killam AS, Bajjalieh N, Li Z, Boerma HR (2015) QTL for seed protein and amino acids in the Benning x Danbaekkong soybean population. Theor Appl Genet 128 (5):839-850. doi:10.1007/s00122-015-2474-4
[6]	Chung J, Babka HL, Graef GL, Staswick PE, Lee DJ, Cregan PB, Shoemaker RC, Specht JE (2003) The seed protein, oil, and yield QTL on soybean linkage group I. Crop Sci 43 (3):1053-1067. doi:DOI 10.2135/cropsci2003.1053
[7]	Fasoula VA, Harris DK, Boerma HR (2004) Validation and designation of quantitative trait loci for seed protein, seed oil, and seed weight from two soybean populations. Crop Sci 44 (4):1218-1225. doi:DOI 10.2135/cropsci2004.1218
[8]	Lee SH, Bailey MA, Mian MAR, Carter TE, Shipe ER, Ashley DA, Parrott WA, Hussey RS, Boerma HR (1996) RFLP loci associated with soybean seed protein and oil content across populations and locations. Theor Appl Genet 93 (5-6):649-657. doi:Doi 10.1007/Bf00224058
[9]	Pathan SM, Vuong T, Clark K, Lee JD, Shannon JG, Roberts CA, Ellersieck MR, Burton JW, Cregan PB, Hyten DL, Nguyen HT, Sleper DA (2013) Genetic Mapping and Confirmation of Quantitative Trait Loci for Seed Protein and Oil Contents and Seed Weight in Soybean. Crop Sci 53 (3):765-774. doi:10.2135/cropsci2012.03.0153
[10]	Hyten DL, Pantalone VR, Sams CE, Saxton AM, Landau-Ellis D, Stefaniak TR, Schmidt ME (2004) Seed quality QTL in a prominent soybean population. Theor Appl Genet 109 (3):552-561. doi:10.1007/s00122-004-1661-5
[11]	Orf JH, Chase K, Jarvik T, Mansur LM, Cregan PB, Adler FR, Lark KG (1999) Genetics of soybean agronomic traits: I. Comparison of three related recombinant inbred populations. Crop Sci 39 (6):1642-1651. doi:DOI 10.2135/cropsci1999.3961642x
[12]	Mansur LM, Lark KG, Kross H, Oliveira A (1993) Interval Mapping of Quantitative Trait Loci for Reproductive, Morphological, and Seed Traits of Soybean (Glycine-Max L). Theor Appl Genet 86 (8):907-913. doi:Doi 10.1007/Bf00211040
[13]	Mansur LM, Orf JH, Chase K, Jarvik T, Cregan PB, Lark KG (1996) Genetic mapping of agronomic traits using recombinant inbred lines of soybean. Crop Sci 36 (5):1327-1336. doi:DOI 10.2135/cropsci1996.0011183X003600050042x
[14]	Specht JE, Chase K, Macrander M, Graef GL, Chung J, Markwell JP, Germann M, Orf JH, Lark KG (2001) Soybean response to water: A QTL analysis of drought tolerance. Crop Sci 41 (2):493-509. doi:DOI 10.2135/cropsci2001.412493x
