# Supplementary material for: POWR1 is a domestication gene pleiotropically regulating seed quality and yield in soybean
Source: Nat Commun. 2022 Jun 1;13:3051. doi: 10.1038/s41467-022-30314-7 (PMC9160092; doi:10.1038/s41467-022-30314-7)
Supplement: Supplementary file 7 — Supplementary Data 4 [file 41467_2022_30314_MOESM7_ESM.xlsx]

## Sheet: Sheet1
Gene	ExpStatus	log2(FC(-TE/+TE))	q_value	TAIR10_name	TAIR10_symbol	TAIR10_defline
Glyma.01G004800	OK	2.88218	0.0419694	AT4G29180.2	RHS16	root hair specific 16
Glyma.01G006000	OK	3.57598	0.00631403	AT5G56550.1	ATOXS3,OXS3	oxidative stress 3
Glyma.01G008000	OK	-1.8285	0.00368072	AT1G60660.1	ATCB5LP,B5 #5,CB5LP	cytochrome B5-like protein
Glyma.01G008500	OK	1.92768	0.0125028	AT1G79750.1	ATNADP-ME4,NADP-ME4	NADP-malic enzyme 4
Glyma.01G009400	OK	1.41287	0.0125028	AT2G25800.1		Protein of unknown function (DUF810)
Glyma.01G016800	OK	1.2645	0.0460376	AT4G17790.1		SNARE associated Golgi protein family
Glyma.01G018800	OK	2.97935	0.00368072	AT5G46790.1	PYL1,RCAR12	PYR1-like 1
Glyma.01G025800	OK	4.04874	0.0106985	AT3G48240.1		Octicosapeptide/Phox/Bem1p family protein
Glyma.01G026500	OK	1.29	0.00843938	AT1G70590.1		F-box family protein
Glyma.01G030400	OK	1.57112	0.0125028	AT1G10600.1	AMSH2	associated molecule with the SH3 domain of STAM 2
Glyma.01G031500	OK	1.75805	0.00843938	AT1G23800.1	ALDH2B,ALDH2B7	aldehyde dehydrogenase 2B7
Glyma.01G031900	OK	2.04913	0.00368072	AT1G23870.1	ATTPS9,TPS9	trehalose-phosphatase/synthase 9
Glyma.01G040200	OK	-1.58021	0.0398048	AT1G10360.1	ATGSTU18,GST29,GSTU18	glutathione S-transferase TAU 18
Glyma.01G040400	OK	2.14201	0.00368072	AT1G27100.1		Actin cross-linking protein
Glyma.01G040900	OK	2.22007	0.00368072	AT1G32490.1	EMB2733,ESP3	RNA helicase family protein
Glyma.01G042300	OK	1.50309	0.0106985	AT2G02710.1	PLP,PLPA,PLPB,PLPC	PAS/LOV protein B
Glyma.01G044000	OK	-1.20725	0.0356928	AT1G17100.1		SOUL heme-binding family protein
Glyma.01G045500	OK	2.06013	0.0387254	AT1G69690.1		TCP family transcription factor
Glyma.01G050900	OK	2.78182	0.00368072	AT1G14150.1	PQL1,PQL2	PsbQ-like 2
Glyma.01G058600	OK	2.02787	0.0175039	ATCG00720.1		photosynthetic electron transfer B
Glyma.01G061000	OK	3.57207	0.00368072
Glyma.01G069300	OK	inf	0.00368072	AT3G30530.1	ATBZIP42,bZIP42	basic leucine-zipper 42
Glyma.01G077000	OK	inf	0.00368072	AT1G65680.1	ATEXPB2,ATHEXP BETA 1.4,EXPB2	expansin B2
Glyma.01G078200	OK	2.73903	0.016075	AT3G60690.1		SAUR-like auxin-responsive protein family
Glyma.01G080500	OK	3.61499	0.00368072	AT1G68440.1
Glyma.01G081600	OK	3.22784	0.00368072	AT1G68570.1		Major facilitator superfamily protein
Glyma.01G087500	OK	inf	0.00368072	AT1G25560.1	EDF1,TEM1	AP2/B3 transcription factor family protein
Glyma.01G087900	OK	1.36351	0.0398048	AT1G68830.1	STN7	STT7 homolog STN7
Glyma.01G096000	OK	2.11056	0.00368072	AT4G17900.1		PLATZ transcription factor family protein
Glyma.01G097100	OK	1.91849	0.016075	AT5G46800.1	BOU	Mitochondrial substrate carrier family protein
Glyma.01G110100	OK	2.78483	0.0419694	AT5G01150.1		Protein of unknown function (DUF674)
Glyma.01G129400	OK	2.47106	0.00631403	AT2G38400.1	AGT3	alanine:glyoxylate aminotransferase 3
Glyma.01G132600	OK	-1.32549	0.046877	AT2G38540.1	ATLTP1,LP1,LTP1	lipid transfer protein 1
Glyma.01G133500	OK	3.16592	0.00631403	AT4G00050.1	UNE10	basic helix-loop-helix (bHLH) DNA-binding superfamily protein
Glyma.01G142400	OK	inf	0.00368072
Glyma.01G153300	OK	1.43696	0.0377329	AT4G19230.1	CYP707A1	cytochrome P450, family 707, subfamily A, polypeptide 1
Glyma.01G156200	OK	3.45301	0.00368072	AT1G76520.1		Auxin efflux carrier family protein
Glyma.01G157900	OK	2.04245	0.00368072	AT3G51480.1	ATGLR3.6,GLR3.6	glutamate receptor 3.6
Glyma.01G166000	OK	4.09215	0.00631403	AT4G36040.1		Chaperone DnaJ-domain superfamily protein
Glyma.01G168400	OK	2.72157	0.046877	AT1G80160.1		Lactoylglutathione lyase / glyoxalase I family protein
Glyma.01G170300	OK	1.7942	0.0387254	AT3G51030.1	ATTRX H1,ATTRX1,TRX1	thioredoxin H-type 1
Glyma.01G177400	OK	2.56161	0.00368072	AT4G36730.1	GBF1	G-box binding factor 1
Glyma.01G178500	OK	5.00747	0.00368072	AT2G23790.1		Protein of unknown function (DUF607)
Glyma.01G178800	OK	2.22834	0.00368072	AT4G36850.1		PQ-loop repeat family protein / transmembrane family protein
Glyma.01G184600	LowExp	-1.89697	0.00368072	AT4G37080.2		Protein of unknown function, DUF547
Glyma.01G189100	OK	1.59195	0.00631403	AT2G23320.1	WRKY15	WRKY DNA-binding protein 15
Glyma.01G192500	OK	-1.90252	0.034605	AT4G37530.1		Peroxidase superfamily protein
Glyma.01G200100	OK	-1.72701	0.00368072	AT1G32450.1	NRT1.5	nitrate transporter 1.5
Glyma.01G202700	OK	-2.11807	0.0125028	AT2G22740.1	SDG23,SUVH6	SU(VAR)3-9 homolog 6
Glyma.01G203100	OK	2.80666	0.00631403	AT5G47040.1	LON2	lon protease 2
Glyma.01G203600	OK	-1.15718	0.0259775	AT3G10950.1		Zinc-binding ribosomal protein family protein
Glyma.01G205900	OK	1.48362	0.0333761	AT4G16820.1	PLA-I{beta]2	alpha/beta-Hydrolases superfamily protein
Glyma.01G208700	OK	-1.22021	0.0286102	AT4G16650.1		O-fucosyltransferase family protein
Glyma.01G211300	OK	2.27343	0.00368072	AT1G62770.1		Plant invertase/pectin methylesterase inhibitor superfamily protein
Glyma.01G214600	OK	1.51018	0.00843938	AT4G22920.1	ATNYE1,NYE1	non-yellowing 1
Glyma.01G217400	OK	1.62612	0.00368072	AT4G11660.1	AT-HSFB2B,HSFB2B	winged-helix DNA-binding transcription factor family protein
Glyma.01G218500	OK	2.74324	0.00631403	AT2G41190.1		Transmembrane amino acid transporter family protein
Glyma.01G218600	OK	2.74324	0.00631403	AT2G41190.1		Transmembrane amino acid transporter family protein
Glyma.01G221100	OK	-1.65352	0.0248237	AT5G41380.1		CCT motif family protein
Glyma.01G225800	OK	1.44439	0.0259775	AT4G10960.1	UGE5	UDP-D-glucose/UDP-D-galactose 4-epimerase 5
Glyma.01G229000	OK	1.98794	0.0222165	AT3G03120.1	ARFB1C,ATARFB1C	ADP-ribosylation factor B1C
Glyma.01G229200	OK	2.54448	0.00368072	AT1G54130.1	AT-RSH3,ATRSH3,RSH3	RELA/SPOT homolog 3
Glyma.01G240300	OK	2.01802	0.0297566	AT1G11580.1	ATPMEPCRA,PMEPCRA	methylesterase PCR A
Glyma.02G008000	OK	1.84322	0.00368072	AT2G47000.1	ABCB4,ATPGP4,MDR4,PGP4	ATP binding cassette subfamily B4
Glyma.02G017200	OK	2.27098	0.00843938	AT4G02390.1	APP,ATPARP1,PARP1,PP	poly(ADP-ribose) polymerase
Glyma.02G022000	OK	2.6656	0.00631403	AT2G02710.1	PLP,PLPA,PLPB,PLPC	PAS/LOV protein B
Glyma.02G023500	OK	2.18818	0.00631403	AT1G10350.1		DNAJ heat shock family protein
Glyma.02G024200	OK	2.78211	0.00368072	AT1G27100.1		Actin cross-linking protein
Glyma.02G024400	OK	1.44446	0.00843938	AT1G69910.1		Protein kinase superfamily protein
Glyma.02G030800	OK	3.43931	0.0125028	AT1G60010.1
Glyma.02G033400	OK	-1.81466	0.0356928	AT1G70280.2		NHL domain-containing protein
Glyma.02G033500	OK	1.77336	0.00368072	AT1G23870.1	ATTPS9,TPS9	trehalose-phosphatase/synthase 9
Glyma.02G033600	OK	1.41837	0.0310244	AT1G70300.1	KUP6	K+ uptake permease 6
Glyma.02G034000	OK	3.36202	0.00368072	AT1G23800.1	ALDH2B,ALDH2B7	aldehyde dehydrogenase 2B7
Glyma.02G036400	OK	2.6322	0.00368072	AT1G23390.1		Kelch repeat-containing F-box family protein
Glyma.02G036500	OK	-1.20386	0.0204591	AT1G60800.1	NIK3	NSP-interacting kinase 3
Glyma.02G039000	OK	2.86529	0.0106985	AT3G26510.1		Octicosapeptide/Phox/Bem1p family protein
Glyma.02G039400	OK	2.10082	0.00843938	AT1G67900.1		Phototropic-responsive NPH3 family protein
Glyma.02G051600	LowExp	2.13361	0.0248237	AT4G36380.1	ROT3	Cytochrome P450 superfamily protein
Glyma.02G052300	OK	inf	0.00368072	AT3G51000.1		alpha/beta-Hydrolases superfamily protein
Glyma.02G055500	OK	3.62553	0.00368072	AT4G36550.1		ARM repeat superfamily protein
Glyma.02G055600	OK	3.62553	0.00368072
Glyma.02G058900	LowExp	inf	0.00368072	AT4G36740.1	ATHB40,HB-5,HB40	homeobox protein 40
Glyma.02G059200	OK	3.75913	0.00368072	AT2G23790.1		Protein of unknown function (DUF607)
Glyma.02G059500	OK	2.99629	0.0272867	AT4G36850.1		PQ-loop repeat family protein / transmembrane family protein
Glyma.02G061100	OK	1.56341	0.0259775	AT3G50820.1	OEC33,PSBO-2,PSBO2	photosystem II subunit O-2
Glyma.02G073300	OK	-3.08439	0.0286102
Glyma.02G075000	OK	4.16333	0.00368072	AT1G22710.1	ATSUC2,SUC2,SUT1	sucrose-proton symporter 2
Glyma.02G077600	OK	3.65125	0.00368072	AT1G34060.1		Pyridoxal phosphate (PLP)-dependent transferases superfamily protein
Glyma.02G080200	OK	1.75144	0.0367103	AT2G33710.2		Integrase-type DNA-binding superfamily protein
Glyma.02G084800	OK	4.18653	0.00368072
Glyma.02G086200	OK	2.86409	0.00631403	AT1G68020.2	ATTPS6,TPS6	UDP-Glycosyltransferase / trehalose-phosphatase family protein
Glyma.02G086300	OK	2.86409	0.00631403
Glyma.02G087400	OK	2.65956	0.00368072	AT2G28550.2	RAP2.7,TOE1	related to AP2.7
Glyma.02G088900	OK	3.1964	0.0125028	AT3G18280.1		Bifunctional inhibitor/lipid-transfer protein/seed storage 2S albumin superfamily protein
Glyma.02G091500	OK	1.21367	0.0204591	AT2G39650.1		Protein of unknown function (DUF506)
Glyma.02G102600	OK	-1.61735	0.00368072	AT1G49730.1		Protein kinase superfamily protein
Glyma.02G102900	OK	4.0524	0.00368072	AT1G49780.1	PUB26	plant U-box 26
Glyma.02G103000	OK	4.0524	0.00368072
Glyma.02G103500	OK	2.23192	0.00368072	AT4G34050.1	CCoAOMT1	S-adenosyl-L-methionine-dependent methyltransferases superfamily protein
Glyma.02G109800	OK	2.14038	0.00631403	AT1G69490.1	ANAC029,ATNAP,NAP	NAC-like, activated by AP3/PI
Glyma.02G119300	OK	3.25156	0.00631403
Glyma.02G120600	LowExp	inf	0.00368072	AT1G31690.1		Copper amine oxidase family protein
Glyma.02G125600	OK	2.76075	0.00368072	AT2G14960.1	GH3.1	Auxin-responsive GH3 family protein
Glyma.02G125900	OK	2.11449	0.00368072
Glyma.02G126300	OK	2.65934	0.00368072	AT1G26230.1		TCP-1/cpn60 chaperonin family protein
Glyma.02G130500	OK	inf	0.00368072
Glyma.02G131300	OK	inf	0.00368072	AT3G25655.1	IDL1	inflorescence deficient in abscission (IDA)-like 1
Glyma.02G131500	OK	2.54831	0.00368072	AT4G34030.1	MCCB	3-methylcrotonyl-CoA carboxylase
Glyma.02G131600	OK	3.31939	0.046877	AT4G34020.1		Class I glutamine amidotransferase-like superfamily protein
Glyma.02G135100	OK	inf	0.00368072	AT1G49570.1		Peroxidase superfamily protein
Glyma.02G136000	OK	2.01661	0.00368072	AT3G19000.2		2-oxoglutarate (2OG) and Fe(II)-dependent oxygenase superfamily protein
Glyma.02G136200	OK	2.04258	0.016075	AT3G19000.2		2-oxoglutarate (2OG) and Fe(II)-dependent oxygenase superfamily protein
Glyma.02G139800	OK	-1.56947	0.023542	AT2G27430.1		ARM repeat superfamily protein
Glyma.02G145300	OK	2.6318	0.00368072	AT1G03090.2	MCCA	methylcrotonyl-CoA carboxylase alpha chain, mitochondrial / 3-methylcrotonyl-CoA carboxylase 1 (MCCA)
Glyma.02G145400	OK	2.6318	0.00368072
Glyma.02G148200	OK	3.00734	0.0320811	AT1G03220.1		Eukaryotic aspartyl protease family protein
Glyma.02G203400	OK	3.37091	0.00368072	AT2G24240.1		BTB/POZ domain with WD40/YVTN repeat-like protein
Glyma.02G208300	OK	2.49359	0.00368072	AT5G64260.1	EXL2	EXORDIUM like 2
Glyma.02G213500	OK	1.58231	0.0189294	AT5G49700.1		Predicted AT-hook DNA-binding family protein
Glyma.02G213600	OK	3.12929	0.00368072	AT4G24550.2		Clathrin adaptor complexes medium subunit family protein
Glyma.02G213700	OK	3.12929	0.00368072	AT4G33580.1	ATBCA5,BCA5	beta carbonic anhydrase 5
Glyma.02G222100	OK	-1.1507	0.0427363	AT5G07050.1		nodulin MtN21 /EamA-like transporter family protein
Glyma.02G222600	OK	-1.27169	0.0333761	AT5G24580.1		Heavy metal transport/detoxification superfamily protein
Glyma.02G226500	OK	2.33802	0.00368072	AT2G38170.3	ATCAX1,CAX1,RCI4	cation exchanger 1
Glyma.02G228300	OK	4.65146	0.00368072	AT2G30040.1	MAPKKK14	mitogen-activated protein kinase kinase kinase 14
Glyma.02G232600	OK	2.74911	0.00368072	AT2G38470.1	ATWRKY33,WRKY33	WRKY DNA-binding protein 33
Glyma.02G237100	OK	2.88287	0.0367103	AT2G30520.1	RPT2	Phototropic-responsive NPH3 family protein
Glyma.02G239500	OK	4.17938	0.00368072	AT5G16370.1	AAE5	acyl activating enzyme 5
Glyma.02G245300	OK	1.49624	0.0272867	AT1G66330.1		senescence-associated family protein
Glyma.02G255200	OK	1.69311	0.00843938	AT2G29670.1		Tetratricopeptide repeat (TPR)-like superfamily protein
Glyma.02G259700	OK	-2.28279	0.00368072	AT3G05550.1		Hypoxia-responsive family protein
Glyma.02G260800	OK	1.30753	0.00843938	AT4G14270.1
Glyma.02G262500	OK	1.69118	0.0145194	AT2G40300.1	ATFER4,FER4	ferritin 4
Glyma.02G265700	LowExp	inf	0.00368072
Glyma.02G267000	OK	-2.42167	0.00368072
Glyma.02G268000	OK	4.12601	0.00368072	AT1G05010.1	ACO4,EAT1,EFE	ethylene-forming enzyme
Glyma.02G269000	OK	-1.15009	0.0460376	AT2G05790.1		O-Glycosyl hydrolases family 17 protein
Glyma.02G272100	OK	-1.54292	0.0272867	AT5G20950.1		Glycosyl hydrolase family protein
Glyma.02G277900	OK	2.31325	0.0427363	AT2G26800.1		Aldolase superfamily protein
Glyma.02G281500	OK	2.63666	0.00843938	AT4G33355.1		Bifunctional inhibitor/lipid-transfer protein/seed storage 2S albumin superfamily protein
Glyma.02G287100	OK	2.02758	0.0259775
Glyma.02G288500	OK	2.64329	0.00368072	AT2G42790.1	CSY3	citrate synthase 3
Glyma.02G293500	OK	-1.19396	0.0333761	AT3G20330.1	PYRB	PYRIMIDINE B
Glyma.02G298600	OK	1.79393	0.0439224	AT3G26330.1	CYP71B37	cytochrome P450, family 71, subfamily B, polypeptide 37
Glyma.02G301800	OK	3.61155	0.00631403	AT4G26590.1	ATOPT5,OPT5	oligopeptide transporter 5
Glyma.03G015500	OK	-1.57427	0.00368072	AT3G61200.1		Thioesterase superfamily protein
Glyma.03G029900	OK	3.65173	0.00368072	AT3G26320.1	CYP71B36	cytochrome P450, family 71, subfamily B, polypeptide 36
Glyma.03G030400	OK	inf	0.00368072	AT4G31500.1	ATR4,CYP83B1,RED1,RNT1,SUR2	cytochrome P450, family 83, subfamily B, polypeptide 1
Glyma.03G040300	LowExp	inf	0.00368072	AT2G38540.1	ATLTP1,LP1,LTP1	lipid transfer protein 1
Glyma.03G040500	OK	-2.89399	0.0125028	AT2G40435.1
Glyma.03G042400	OK	-2.68622	0.0259775	AT5G03570.1	ATIREG2,FPN2,IREG2	iron regulated 2
Glyma.03G046600	OK	-3.5816	0.00368072
Glyma.03G046700	OK	-3.5816	0.00368072
Glyma.03G046800	OK	-3.5816	0.00368072	AT5G01700.2		Protein phosphatase 2C family protein
Glyma.03G058500	OK	-1.09802	0.0489674	AT3G51860.1	ATCAX3,ATHCX1,CAX1-LIKE,CAX3	cation exchanger 3
Glyma.03G063600	OK	1.85578	0.0204591	AT2G38120.1	AUX1,MAP1,PIR1,WAV5	Transmembrane amino acid transporter family protein
Glyma.03G070200	OK	1.9898	0.00368072	AT1G55510.1	BCDH BETA1	branched-chain alpha-keto acid decarboxylase E1 beta subunit
Glyma.03G079200	LowExp	3.02078	0.0367103	AT3G25030.1		RING/U-box superfamily protein
Glyma.03G084600	OK	-1.50737	0.00368072	AT3G25160.1		ER lumen protein retaining receptor family protein
Glyma.03G086000	OK	1.82741	0.00368072	AT1G63440.1	HMA5	heavy metal atpase 5
Glyma.03G104000	OK	3.96793	0.00843938	AT1G02180.1		ferredoxin-related
Glyma.03G110000	OK	1.53615	0.00631403
Glyma.03G110100	OK	1.53615	0.00631403	AT1G07320.1	RPL4	ribosomal protein L4
Glyma.03G114900	OK	3.07677	0.0204591	AT2G44930.1		Plant protein of unknown function (DUF247)
Glyma.03G125400	OK	-1.48652	0.00368072	AT1G28110.1	SCPL45	serine carboxypeptidase-like 45
Glyma.03G130900	OK	4.6781	0.00368072	AT5G04040.1	SDP1	Patatin-like phospholipase family protein
Glyma.03G132700	OK	-2.43685	0.0489674	AT3G57270.1	BG1	beta-1,3-glucanase 1
Glyma.03G146700	OK	-1.37761	0.0320811	AT3G58060.1		Cation efflux family protein
Glyma.03G151800	LowExp	inf	0.00368072	AT3G63110.1	ATIPT3,IPT3	isopentenyltransferase 3
Glyma.03G152400	OK	2.17342	0.00843938	AT3G06080.2	TBL10	Plant protein of unknown function (DUF828)
Glyma.03G154300	OK	inf	0.00368072
Glyma.03G155800	OK	2.02404	0.00368072	AT3G63210.1	MARD1	Protein of unknown function (DUF581)
Glyma.03G178100	OK	-1.58731	0.0189294	AT2G37080.1	RIP3	ROP interactive partner 3
Glyma.03G186300	OK	1.66846	0.0449686	AT3G09920.1	PIP5K9	phosphatidyl inositol monophosphate 5 kinase
Glyma.03G187700	OK	2.73834	0.00368072	AT2G36760.1	UGT73C2	UDP-glucosyl transferase 73C2
Glyma.03G203000	OK	2.93589	0.00843938	AT5G06510.1	NF-YA10	nuclear factor Y, subunit A10
Glyma.03G218700	OK	-1.22438	0.0460376	AT1G02640.1	ATBXL2,BXL2	beta-xylosidase 2
Glyma.03G219000	OK	3.78239	0.00368072	AT1G02610.1		RING/FYVE/PHD zinc finger superfamily protein
Glyma.03G219100	OK	5.16989	0.00368072	AT2G47430.1	CKI1	Signal transduction histidine kinase
Glyma.03G226000	OK	inf	0.0125028	AT5G66460.1		Glycosyl hydrolase superfamily protein
Glyma.03G226600	OK	1.14786	0.0333761	AT5G26742.2	emb1138	DEAD box RNA helicase (RH3)
Glyma.03G231800	OK	-1.20952	0.0427363	AT4G02080.1	ASAR1,ATSAR2,ATSARA1C,SAR2	secretion-associated RAS super family 2
Glyma.03G234800	OK	1.23464	0.0222165	AT1G56220.1		Dormancy/auxin associated family protein
Glyma.03G242400	OK	3.97061	0.00368072	AT3G06350.1	EMB3004,MEE32	dehydroquinate dehydratase, putative / shikimate dehydrogenase, putative
Glyma.03G244600	OK	2.44179	0.0204591	AT5G17540.1		HXXXD-type acyl-transferase family protein
Glyma.03G247100	OK	4.76054	0.00368072	AT5G28770.2	AtbZIP63,BZO2H3	bZIP transcription factor family protein
Glyma.03G250300	OK	1.67322	0.016075	AT5G28910.2
Glyma.03G256500	OK	1.24956	0.0367103	AT4G01070.1	GT72B1,UGT72B1	UDP-Glycosyltransferase superfamily protein
Glyma.03G260200	OK	2.38522	0.0145194	AT1G01140.1	CIPK9,PKS6,SnRK3.12	CBL-interacting protein kinase 9
Glyma.03G261300	OK	1.50502	0.0333761	AT5G24470.1	APRR5,PRR5	pseudo-response regulator 5
Glyma.04G007300	OK	3.07517	0.0310244	AT2G16570.1	ASE1,ATASE,ATASE1	GLN phosphoribosyl pyrophosphate amidotransferase 1
Glyma.04G021000	OK	2.59383	0.00368072	AT1G60420.1		DC1 domain-containing protein
Glyma.04G021200	OK	2.31128	0.00368072	AT5G42200.1		RING/U-box superfamily protein
Glyma.04G024400	OK	-1.95692	0.00368072	AT1G75750.2	GASA1	GAST1 protein homolog 1
Glyma.04G033300	OK	1.28592	0.023542	AT5G66730.1		C2H2-like zinc finger protein
Glyma.04G039300	OK	2.02325	0.00631403	AT1G45249.1	ABF2,AREB1,ATAREB1	abscisic acid responsive elements-binding factor 2
Glyma.04G040600	OK	3.67035	0.00631403	AT2G25737.1		Sulfite exporter TauE/SafE family protein
Glyma.04G047900	LowExp	2.45565	0.034605	AT4G37750.1	ANT,CKC,CKC1,DRG	Integrase-type DNA-binding superfamily protein
Glyma.04G049200	OK	inf	0.00368072	AT1G10070.1	ATBCAT-2,BCAT-2	branched-chain amino acid transaminase 2
Glyma.04G050300	OK	2.24669	0.00368072	AT2G19810.1		CCCH-type zinc finger family protein
Glyma.04G063200	OK	1.80808	0.00631403	AT3G21570.1
Glyma.04G066500	OK	2.60391	0.00368072	AT4G32295.1
Glyma.04G071000	OK	-2.31863	0.00368072	AT1G15550.1	ATGA3OX1,GA3OX1,GA4	gibberellin 3-oxidase 1
Glyma.04G075700	OK	2.93745	0.0387254	AT2G24540.1	AFR	Galactose oxidase/kelch repeat superfamily protein
Glyma.04G076000	OK	2.1771	0.0333761	AT5G24890.1
Glyma.04G089700	OK	1.93606	0.00368072	AT4G37870.1	PCK1,PEPCK	phosphoenolpyruvate carboxykinase 1
Glyma.04G092900	OK	2.26208	0.00368072	AT5G09460.1		sequence-specific DNA binding transcription factors;transcription regulators
Glyma.04G093000	OK	2.26208	0.00368072	AT5G50011.1	CPuORF37	conserved peptide upstream open reading frame 37
Glyma.04G098600	OK	1.79052	0.0409379	AT4G09040.1		RNA-binding (RRM/RBD/RNP motifs) family protein
Glyma.04G100400	OK	2.47753	0.0125028	AT4G08950.1	EXO	Phosphate-responsive 1 family protein
Glyma.04G103100	OK	1.58267	0.0297566	AT1G78140.1		S-adenosyl-L-methionine-dependent methyltransferases superfamily protein
Glyma.04G103600	OK	-2.11818	0.016075	AT5G65140.1		Haloacid dehalogenase-like hydrolase (HAD) superfamily protein
Glyma.04G103900	OK	1.44096	0.0189294	AT1G78080.1	RAP2.4	related to AP2 4
Glyma.04G110400	OK	3.26554	0.0175039	AT4G13310.1	CYP71A20	cytochrome P450, family 71, subfamily A, polypeptide 20
Glyma.04G123700	OK	2.40618	0.00368072	AT5G45380.1	ATDUR3,DUR3	solute:sodium symporters;urea transmembrane transporters
Glyma.04G123800	OK	2.30139	0.00631403	AT3G22370.1	AOX1A,ATAOX1A	alternative oxidase 1A
Glyma.04G136000	OK	-1.36878	0.0175039	AT5G07030.1		Eukaryotic aspartyl protease family protein
Glyma.04G156200	OK	1.63489	0.0125028	AT4G28080.1		Tetratricopeptide repeat (TPR)-like superfamily protein
Glyma.04G167500	OK	2.84858	0.0367103	AT1G08570.1	ACHT4	atypical CYS HIS rich thioredoxin 4
Glyma.04G170600	OK	3.65681	0.00631403	AT3G47620.1	AtTCP14,TCP14	TEOSINTE BRANCHED, cycloidea and PCF (TCP) 14
Glyma.04G176900	OK	3.32397	0.00368072	AT1G59640.1	BPE,BPEp,BPEub,ZCW32	BIG PETAL P
Glyma.04G180900	OK	4.44769	0.00631403	AT1G23870.1	ATTPS9,TPS9	trehalose-phosphatase/synthase 9
Glyma.04G184500	OK	-1.56665	0.0259775	AT5G62960.1
Glyma.04G187900	OK	1.59191	0.0175039	AT5G50170.1		C2 calcium/lipid-binding and GRAM domain containing protein
Glyma.04G196700	OK	-1.32305	0.00368072	AT3G48610.1	NPC6	non-specific phospholipase C6
Glyma.04G196800	OK	1.14371	0.0377329	AT5G50530.1		CBS / octicosapeptide/Phox/Bemp1 (PB1) domains-containing protein
Glyma.04G198400	OK	-2.08104	0.00368072	AT5G50800.1	SWEET13	Nodulin MtN3 family protein
Glyma.04G199400	OK	2.98309	0.00368072	AT3G26890.1
Glyma.04G199900	OK	2.09796	0.00368072	AT5G50915.1		basic helix-loop-helix (bHLH) DNA-binding superfamily protein
Glyma.04G208300	OK	2.50513	0.00368072	AT1G01720.1	ANAC002,ATAF1	NAC (No Apical Meristem) domain transcriptional regulator superfamily protein
Glyma.04G215500	OK	2.83483	0.00368072	AT1G49180.1		protein kinase family protein
Glyma.04G230600	OK	1.81224	0.0125028	AT5G53660.1	AtGRF7,GRF7	growth-regulating factor 7
Glyma.04G231400	OK	1.67136	0.0409379	AT2G46680.1	ATHB-7,ATHB7,HB-7	homeobox 7
Glyma.04G232200	OK	2.0593	0.0297566	AT2G46620.1		P-loop containing nucleoside triphosphate hydrolases superfamily protein
Glyma.04G233000	OK	2.51363	0.00368072	AT4G27730.1	ATOPT6,OPT6	oligopeptide transporter 1
Glyma.04G236600	OK	2.00731	0.00368072	AT5G53450.1	ORG1	OBP3-responsive gene 1
Glyma.04G241500	OK	-1.80123	0.00368072
Glyma.04G243500	OK	2.7702	0.0204591	AT1G76980.1
Glyma.04G248500	OK	1.88093	0.0398048	AT1G44170.1	ALDH3H1,ALDH4	aldehyde dehydrogenase 3H1
Glyma.04G249400	OK	1.51184	0.0175039	AT1G44446.1	ATCAO,CAO,CH1	Pheophorbide a oxygenase family protein with Rieske [2Fe-2S] domain
Glyma.04G250100	OK	-1.5725	0.0310244	AT1G44760.1		Adenine nucleotide alpha hydrolases-like superfamily protein
Glyma.05G006800	OK	1.27717	0.0356928	AT3G27870.1		ATPase E1-E2 type family protein / haloacid dehalogenase-like hydrolase family protein
Glyma.05G009000	OK	-1.64496	0.0272867	AT5G25940.1		early nodulin-related
Glyma.05G014600	OK	-1.66459	0.00843937	AT1G68780.1		RNI-like superfamily protein
Glyma.05G032200	OK	1.04635	0.0377329	AT1G74840.1		Homeodomain-like superfamily protein
Glyma.05G042000	OK	-1.47569	0.0398048	AT4G12690.1		Plant protein of unknown function (DUF868)
Glyma.05G042800	OK	2.72151	0.023542	AT1G13110.1	CYP71B7	cytochrome P450, family 71 subfamily B, polypeptide 7
Glyma.05G045700	OK	1.44265	0.0204591	AT5G63320.1	NPX1	nuclear protein X1
Glyma.05G046900	OK	-1.49729	0.0145194	AT4G24830.1		arginosuccinate synthase family
Glyma.05G077200	OK	2.46339	0.00368072	AT3G27160.1	GHS1	Ribosomal protein S21 family protein
Glyma.05G082400	OK	1.60341	0.00843938	AT5G66900.1		Disease resistance protein (CC-NBS-LRR class) family
Glyma.05G085700	OK	2.72384	0.0356928	AT5G67210.1		Protein of unknown function (DUF579)
Glyma.05G091200	OK	2.12859	0.00368072	AT4G36920.1	AP2,FL1,FLO2	Integrase-type DNA-binding superfamily protein
Glyma.05G096500	OK	2.67883	0.00368072	AT2G23320.1	WRKY15	WRKY DNA-binding protein 15
Glyma.05G101300	OK	2.50338	0.00631403	AT4G37390.1	AUR3,BRU6,GH3-2,GH3.2,YDK1	Auxin-responsive GH3 family protein
Glyma.05G107600	OK	5.81526	0.0175039	AT5G65890.1	ACR1	ACT domain repeat 1
Glyma.05G130300	OK	-1.38773	0.0272867	AT5G59180.1	NRPB7	DNA-directed RNA polymerase II
Glyma.05G133500	OK	3.12956	0.00368072	AT1G48130.1	ATPER1,PER1	1-cysteine peroxiredoxin 1
Glyma.05G139800	OK	2.64516	0.0489674	AT1G70760.1	CRR23	inorganic carbon transport protein-related
Glyma.05G141600	OK	-1.45353	0.034605	AT5G19875.1
Glyma.05G142000	OK	2.03553	0.00843938	AT4G18390.1	TCP2	TEOSINTE BRANCHED 1, cycloidea and PCF transcription factor 2
Glyma.05G142500	OK	3.33504	0.00368072	AT1G30220.1	ATINT2,INT2	inositol transporter 2
Glyma.05G145000	OK	3.64562	0.00368072	AT1G04120.1	ABCC5,ATABCC5,ATMRP5,MRP5	multidrug resistance-associated protein 5
Glyma.05G148100	OK	1.28484	0.0297566	AT1G27320.1	AHK3,HK3	histidine kinase 3
Glyma.05G148600	OK	1.32402	0.0286102	AT1G27290.1
Glyma.05G150400	OK	3.54356	0.00368072	AT3G23730.1	XTH16	xyloglucan endotransglucosylase/hydrolase 16
Glyma.05G154400	OK	inf	0.00368072	AT4G13600.1		Carbohydrate-binding X8 domain superfamily protein
Glyma.05G155600	OK	4.20365	0.00368072	AT1G15670.1		Galactose oxidase/kelch repeat superfamily protein
Glyma.05G166300	OK	1.27451	0.0398048	AT4G02510.1	ATTOC159,PPI2,TOC159,TOC160,TOC86	translocon at the outer envelope membrane of chloroplasts 159
Glyma.05G171300	OK	1.22129	0.0439224	AT5G48040.1		Ubiquitin carboxyl-terminal hydrolase family protein
Glyma.05G173400	OK	1.5871	0.0320811	AT1G13130.1		Cellulase (glycosyl hydrolase family 5) protein
Glyma.05G180600	OK	2.69192	0.00368072	AT5G10170.1	ATMIPS3,MIPS3	myo-inositol-1-phosphate synthase 3
Glyma.05G182100	OK	-1.77688	0.00368072	AT5G65207.1
Glyma.05G186700	OK	3.78763	0.016075	AT5G61890.1		Integrase-type DNA-binding superfamily protein
Glyma.05G196300	OK	1.50968	0.0419694	AT2G46690.1		SAUR-like auxin-responsive protein family
Glyma.05G202500	OK	2.86015	0.0248237	AT3G26935.1		DHHC-type zinc finger family protein
Glyma.05G208900	OK	2.31407	0.0125028	AT2G45970.1	CYP86A8,LCR	cytochrome P450, family 86, subfamily A, polypeptide 8
Glyma.05G222400	OK	-2.14551	0.0272867	AT2G19590.1	ACO1,ATACO1	ACC oxidase 1
Glyma.05G224500	OK	5.57507	0.00368072	AT4G26260.2	MIOX4	myo-inositol oxygenase 4
Glyma.05G229300	OK	-1.5328	0.0367103	AT4G29080.1	IAA27,PAP2	phytochrome-associated protein 2
Glyma.05G230400	OK	-1.25347	0.0125028	AT1G52240.2	ATROPGEF11,PIRF1,ROPGEF11	RHO guanyl-nucleotide exchange factor 11
Glyma.05G233400	OK	1.38829	0.0377329	AT3G18440.1	ALMT9,AtALMT9	aluminum-activated malate transporter 9
Glyma.05G236600	OK	2.7081	0.00368072	AT1G14890.1		Plant invertase/pectin methylesterase inhibitor superfamily protein
Glyma.05G241700	OK	1.93931	0.0409379	AT1G12330.1
Glyma.05G244100	OK	-2.85167	0.0259775	AT1G18100.1	E12A11,MFT	PEBP (phosphatidylethanolamine-binding protein) family protein
Glyma.05G247900	OK	2.42035	0.00631403	AT3G17790.1	ATACP5,ATPAP17,PAP17	purple acid phosphatase 17
Glyma.06G003300	OK	1.49927	0.0320811	AT5G47900.1		Protein of unknown function (DUF1624)
Glyma.06G008800	OK	1.96394	0.00368072	AT4G36240.1	GATA7	GATA transcription factor 7
Glyma.06G016800	LowExp	inf	0.00368072	AT4G35550.1	ATWOX13,HB-4,WOX13	WUSCHEL related homeobox 13
Glyma.06G017900	OK	2.4146	0.00368072	AT4G35090.1	CAT2	catalase 2
Glyma.06G018100	OK	-1.96302	0.0175039	AT5G42330.1
Glyma.06G024500	OK	-2.98026	0.00368072	AT1G75750.2	GASA1	GAST1 protein homolog 1
Glyma.06G030900	OK	2.18569	0.00368072	AT4G39230.1		NmrA-like negative transcriptional regulator family protein
Glyma.06G032500	OK	1.71182	0.0427363	AT5G42740.1		Sugar isomerase (SIS) family protein
Glyma.06G037000	OK	2.07014	0.00368072	AT2G26530.1	AR781	Protein of unknown function (DUF1645)
Glyma.06G037300	OK	2.23971	0.00368072	AT2G26540.1	ATDUF3,ATUROS,DUF3,HEMD,UROS	uroporphyrinogen-III synthase family protein
Glyma.06G037400	OK	2.23971	0.00368072
Glyma.06G042500	OK	-1.33703	0.0125028	AT5G67200.1		Leucine-rich repeat protein kinase family protein
Glyma.06G042900	OK	-1.13842	0.0460376	AT5G67260.1	CYCD3;2	CYCLIN D3;2
Glyma.06G044100	OK	2.77952	0.00843938	AT2G38185.1		RING/U-box superfamily protein
Glyma.06G044400	OK	-2.01797	0.0297566	AT5G59845.1		Gibberellin-regulated family protein
Glyma.06G050100	OK	6.52706	0.023542	AT1G10070.1	ATBCAT-2,BCAT-2	branched-chain amino acid transaminase 2
Glyma.06G050300	OK	1.75414	0.0286102	AT2G19810.1		CCCH-type zinc finger family protein
Glyma.06G053400	OK	5.05326	0.00368072
Glyma.06G054800	OK	1.63295	0.0297566	AT1G72820.1		Mitochondrial substrate carrier family protein
Glyma.06G067900	OK	1.81704	0.0189294	AT4G32295.1
Glyma.06G078900	OK	2.82416	0.0145194
Glyma.06G081800	OK	-1.79912	0.0222165	AT4G34440.1		Protein kinase superfamily protein
Glyma.06G084300	OK	2.68164	0.00368072	AT4G28880.1	ckl3	casein kinase I-like 3
Glyma.06G090800	OK	1.60879	0.00631403	AT1G09970.1	LRR XI-23,RLK7	Leucine-rich receptor-like protein kinase family protein
Glyma.06G093600	OK	-1.8104	0.00368072	AT1G09750.1		Eukaryotic aspartyl protease family protein
Glyma.06G094500	OK	-1.4424	0.0106985	AT2G33740.2	CUTA	Nitrogen regulatory PII-like, alpha/beta
Glyma.06G096100	OK	1.24749	0.0356928	AT5G10490.1	MSL2	MSCS-like 2
Glyma.06G098000	OK	1.51947	0.00843938	AT3G21175.2	GATA24,TIFY2B,ZML1	ZIM-like 1
Glyma.06G099800	OK	1.99555	0.0259775	AT1G72200.1		RING/U-box superfamily protein
Glyma.06G100300	OK	4.15189	0.00631403	AT1G72230.1		Cupredoxin superfamily protein
Glyma.06G102100	OK	1.56549	0.0175039	AT4G08950.1	EXO	Phosphate-responsive 1 family protein
Glyma.06G112200	OK	4.97461	0.00368072	AT4G08300.1		nodulin MtN21 /EamA-like transporter family protein
Glyma.06G112700	OK	-1.82787	0.00368072	AT1G44760.1		Adenine nucleotide alpha hydrolases-like superfamily protein
Glyma.06G120300	OK	3.76044	0.00368072	AT5G09300.1		Thiamin diphosphate-binding fold (THDP-binding) superfamily protein
Glyma.06G121600	OK	-1.29093	0.0387254	AT4G33467.1
Glyma.06G131600	OK	1.48711	0.0356928	AT4G27745.1		Yippee family putative zinc-binding protein
Glyma.06G134600	OK	3.24454	0.00368072	AT5G53660.1	AtGRF7,GRF7	growth-regulating factor 7
Glyma.06G136000	OK	3.18572	0.0272867	AT1G32920.1
Glyma.06G142900	OK	1.18495	0.0248237	AT5G05250.1
Glyma.06G145700	OK	1.13991	0.0297566	AT5G64940.1	ATATH13,ATH13,ATOSA1,OSA1	ABC2 homolog 13
Glyma.06G146900	OK	1.26975	0.0189294	AT5G64840.1	ATGCN5,GCN5	general control non-repressible 5
Glyma.06G150400	OK	3.39457	0.00368072	AT1G49230.1		RING/U-box superfamily protein
Glyma.06G150600	OK	3.72263	0.00368072
Glyma.06G155200	OK	1.90684	0.0449686	AT5G17850.1		Sodium/calcium exchanger family protein
Glyma.06G158100	OK	1.50259	0.0222165	AT1G77580.2		Plant protein of unknown function (DUF869)
Glyma.06G160600	OK	-5.10137	0.00368072	AT2G40980.1		Protein kinase superfamily protein
Glyma.06G160700	OK	-5.10137	0.00368072
Glyma.06G162200	OK	1.82092	0.00368072	AT5G51070.1	CLPD,ERD1,SAG15	Clp ATPase
Glyma.06G164000	OK	2.84263	0.00368072
Glyma.06G164100	OK	2.84263	0.00368072
Glyma.06G164900	OK	1.85939	0.0175039	AT5G62000.1	ARF1-BP,ARF2,HSS,ORE14	auxin response factor 2
Glyma.06G165000	OK	2.08913	0.00368072	AT3G26744.1	ATICE1,ICE1,SCRM	basic helix-loop-helix (bHLH) DNA-binding superfamily protein
Glyma.06G169400	OK	1.75053	0.0189294	AT3G01930.2		Major facilitator superfamily protein
Glyma.06G173300	OK	-1.52887	0.00631403	AT5G50300.1	ATAZG2,AZG2	Xanthine/uracil permease family protein
Glyma.06G176900	OK	1.40007	0.00843938	AT4G20360.1	ATRAB8D,ATRABE1B,RABE1b	RAB GTPase homolog E1B
Glyma.06G178000	OK	1.71599	0.0297566	AT3G48240.1		Octicosapeptide/Phox/Bem1p family protein
Glyma.06G181400	OK	-1.59088	0.00368072	AT5G62960.1
Glyma.06G183900	OK	1.89319	0.00631403	AT3G48000.1	ALDH2,ALDH2A,ALDH2B4	aldehyde dehydrogenase 2B4
Glyma.06G184200	OK	4.06657	0.00368072	AT1G23870.1	ATTPS9,TPS9	trehalose-phosphatase/synthase 9
Glyma.06G185000	OK	-1.58527	0.0175039	AT1G10200.1	WLIM1	GATA type zinc finger transcription factor family protein
Glyma.06G192100	OK	-5.24988	0.00368072	AT1G16390.1	3-Oct,ATOCT3	organic cation/carnitine transporter 3
Glyma.06G193000	OK	2.11492	0.0125028	AT3G47620.1	AtTCP14,TCP14	TEOSINTE BRANCHED, cycloidea and PCF (TCP) 14
Glyma.06G193500	OK	4.67348	0.00368072	AT5G62480.1	ATGSTU9,GST14,GST14B,GSTU9	glutathione S-transferase tau 9
Glyma.06G193600	OK	1.68889	0.046877	AT3G47600.1	ATMYB94,ATMYBCP70,MYB94	myb domain protein 94
Glyma.06G195100	OK	5.30576	0.00368072	AT1G08570.1	ACHT4	atypical CYS HIS rich thioredoxin 4
Glyma.06G195300	OK	1.48677	0.0106985	AT1G18720.1		Protein of unknown function (DUF962)
Glyma.06G210200	OK	4.82706	0.00368072	AT1G49000.1
Glyma.06G248900	OK	3.16637	0.023542	AT4G27410.2	ANAC072,RD26	NAC (No Apical Meristem) domain transcriptional regulator superfamily protein
Glyma.06G260800	OK	3.12981	0.00368072	AT5G54510.1	DFL1,GH3.6	Auxin-responsive GH3 family protein
Glyma.06G263100	OK	2.15963	0.00368072	AT5G54570.1	BGLU41	beta glucosidase 41
Glyma.06G272100	OK	inf	0.00368072	AT2G22121.1	LCR35	low-molecular-weight cysteine-rich 35
Glyma.06G275500	OK	2.97521	0.00368072	AT2G42760.1
Glyma.06G283300	OK	-1.68882	0.034605	AT1G68810.1		basic helix-loop-helix (bHLH) DNA-binding superfamily protein
Glyma.06G285700	OK	3.34635	0.0189294	AT5G54010.1		UDP-Glycosyltransferase superfamily protein
Glyma.06G286700	OK	-2.76418	0.00368072	AT4G35160.1		O-methyltransferase family protein
Glyma.06G293400	OK	1.51342	0.00368072	AT4G03510.1	ATRMA1,RMA1	RING membrane-anchor 1
Glyma.06G296800	OK	1.55528	0.0222165	AT4G03390.1	SRF3	STRUBBELIG-receptor family 3
Glyma.06G298700	OK	-1.97479	0.00368072	AT4G10265.1		Wound-responsive family protein
Glyma.06G299000	OK	-1.97479	0.00368072	AT4G10265.1		Wound-responsive family protein
Glyma.06G302300	OK	1.72619	0.0145194	AT4G03210.1	XTH9	xyloglucan endotransglucosylase/hydrolase 9
Glyma.06G303000	OK	-5.5362	0.00368072	AT4G10265.1		Wound-responsive family protein
Glyma.06G303200	OK	4.80489	0.0189294	AT3G21720.1	ICL	isocitrate lyase
Glyma.06G303700	OK	1.80123	0.0449686	AT1G05230.1	HDG2	homeodomain GLABROUS 2
Glyma.06G310100	OK	3.1387	0.016075	AT1G68620.1		alpha/beta-Hydrolases superfamily protein
Glyma.06G310400	OK	-2.36442	0.0189294	AT2G44580.1		zinc ion binding
Glyma.06G314400	OK	-1.222	0.0387254	AT3G56850.1	AREB3,DPBF3	ABA-responsive element binding protein 3
Glyma.06G319700	OK	3.12865	0.00368072	AT1G33590.1		Leucine-rich repeat (LRR) family protein
Glyma.07G004500	OK	-1.11286	0.0367103	AT1G52280.1	AtRABG3d,RABG3d	RAB GTPase homolog G3D
Glyma.07G006900	OK	3.79307	0.0367103	AT1G55020.1	ATLOX1,LOX1	lipoxygenase 1
Glyma.07G010400	OK	4.27606	0.00368072	AT3G13750.1	BGAL1	beta galactosidase 1
Glyma.07G015800	OK	1.62346	0.0125028	AT1G59870.1	ABCG36,ATABCG36,ATPDR8,PDR8,PEN3	ABC-2 and Plant PDR ABC-type transporter family protein
Glyma.07G019100	OK	1.48364	0.016075	AT3G16170.1		AMP-dependent synthetase and ligase family protein
Glyma.07G021300	OK	1.42339	0.0286102	AT2G24100.1
Glyma.07G021800	OK	1.5766	0.016075	AT1G80920.1	J8	Chaperone DnaJ-domain superfamily protein
Glyma.07G022800	LowExp	inf	0.00368072	AT4G37580.1	COP3,HLS1,UNS2	Acyl-CoA N-acyltransferases (NAT) superfamily protein
Glyma.07G023500	OK	5.23461	0.00368072	AT5G25110.1	CIPK25,SnRK3.25	CBL-interacting protein kinase 25
Glyma.07G035900	OK	1.60098	0.00843938	AT1G72820.1		Mitochondrial substrate carrier family protein
Glyma.07G046300	LowExp	inf	0.00368072	AT3G06840.1
Glyma.07G048000	OK	2.39353	0.00368072	AT4G35580.2	NTL9	NAC transcription factor-like 9
Glyma.07G048100	OK	2.39353	0.00368072	AT4G35580.2	NTL9	NAC transcription factor-like 9
Glyma.07G051000	OK	2.87175	0.00368072	AT1G01140.1	CIPK9,PKS6,SnRK3.12	CBL-interacting protein kinase 9
Glyma.07G052300	OK	1.48041	0.00631403	AT2G46660.1	CYP78A6	cytochrome P450, family 78, subfamily A, polypeptide 6
Glyma.07G054800	OK	1.50729	0.0387254	AT3G61830.1	ARF18	auxin response factor 18
Glyma.07G055900	OK	2.84425	0.00368072	AT1G01320.2		Tetratricopeptide repeat (TPR)-like superfamily protein
Glyma.07G057900	OK	2.43659	0.00368072	AT2G46370.4	FIN219,JAR1	Auxin-responsive GH3 family protein
Glyma.07G059300	OK	1.37852	0.0259775	AT2G39780.1	RNS2	ribonuclease 2
Glyma.07G064400	OK	3.02403	0.00368072	AT5G01150.1		Protein of unknown function (DUF674)
Glyma.07G064500	OK	3.02403	0.00368072	AT3G09120.1		Protein of unknown function (DUF674)
Glyma.07G073100	OK	1.4502	0.0272867	AT3G61260.1		Remorin family protein
Glyma.07G073700	OK	3.08228	0.00368072	AT4G00630.1	ATKEA2,KEA2	K+ efflux antiporter 2
Glyma.07G080700	OK	1.51083	0.0398048	AT2G19130.1		S-locus lectin protein kinase family protein
Glyma.07G083000	OK	1.60509	0.0286102	AT2G45550.1	CYP76C4	cytochrome P450, family 76, subfamily C, polypeptide 4
Glyma.07G090700	OK	2.23461	0.00368072	AT1G73885.1
Glyma.07G097900	OK	1.72648	0.00368072	AT2G01190.1		Octicosapeptide/Phox/Bem1p family protein
Glyma.07G102300	OK	1.42384	0.0439224	AT4G30720.1		FAD/NAD(P)-binding oxidoreductase family protein
Glyma.07G103000	OK	2.0225	0.0106985	AT1G18270.1		ketose-bisphosphate aldolase class-II family protein
Glyma.07G105700	OK	2.5192	0.00631403	AT1G73500.1	ATMKK9,MKK9	MAP kinase kinase 9
Glyma.07G115400	OK	inf	0.00368072	AT4G37070.2	AtPLAIVA,PLA IVA,PLP1	Acyl transferase/acyl hydrolase/lysophospholipase superfamily protein
Glyma.07G117600	OK	-1.42257	0.0125028	AT4G37850.1		basic helix-loop-helix (bHLH) DNA-binding superfamily protein
Glyma.07G126200	OK	1.67873	0.00368072	AT4G29210.1	GGT3,GGT4	gamma-glutamyl transpeptidase 4
Glyma.07G140400	OK	2.30075	0.00368072	AT3G09270.1	ATGSTU8,GSTU8	glutathione S-transferase TAU 8
Glyma.07G149600	OK	2.09848	0.00368072	AT3G51860.1	ATCAX3,ATHCX1,CAX1-LIKE,CAX3	cation exchanger 3
Glyma.07G150400	LowExp	inf	0.00368072	AT3G11210.1		SGNH hydrolase-type esterase superfamily protein
Glyma.07G163400	OK	1.83591	0.0204591
Glyma.07G165300	OK	2.77941	0.00368072	AT1G23040.1		hydroxyproline-rich glycoprotein family protein
Glyma.07G168500	OK	1.36967	0.0297566	AT1G03400.1		2-oxoglutarate (2OG) and Fe(II)-dependent oxygenase superfamily protein
Glyma.07G168900	OK	2.3592	0.00368072	AT4G01870.1		tolB protein-related
Glyma.07G170100	OK	3.71448	0.00368072
Glyma.07G179400	OK	1.515	0.0449686	AT1G49510.1	emb1273	embryo defective 1273
Glyma.07G184800	OK	1.99369	0.00368072	AT4G04850.2	ATKEA3,KEA3	K+ efflux antiporter 3
Glyma.07G189500	OK	4.09823	0.00843938	AT1G11260.1	ATSTP1,STP1	sugar transporter 1
Glyma.07G192500	OK	1.62338	0.016075	AT1G61140.3	EDA16	SNF2 domain-containing protein / helicase domain-containing protein / zinc finger protein-related
Glyma.07G200300	OK	2.52741	0.0106985	AT1G07400.1		HSP20-like chaperones superfamily protein
Glyma.07G208700	OK	2.28409	0.00368072	AT2G15890.1	MEE14	maternal effect embryo arrest 14
Glyma.07G209500	OK	1.47439	0.0125028	AT1G13300.1	HRS1	myb-like transcription factor family protein
Glyma.07G229100	OK	3.30715	0.00843938	AT1G69490.1	ANAC029,ATNAP,NAP	NAC-like, activated by AP3/PI
Glyma.07G230200	OK	2.26288	0.00843938	AT5G15210.1	ATHB30,HB30,ZFHD3	homeobox protein 30
Glyma.07G242100	OK	1.47843	0.00631403	AT3G16910.1	AAE7,ACN1	acyl-activating enzyme 7
Glyma.07G263100	OK	1.2507	0.0449686	AT4G04350.1	EMB2369	tRNA synthetase class I (I, L, M and V) family protein
Glyma.07G263200	OK	-1.3425	0.0449686	AT1G11950.1		Transcription factor jumonji (jmjC) domain-containing protein
Glyma.07G264200	OK	-1.12732	0.0377329	AT1G05010.1	ACO4,EAT1,EFE	ethylene-forming enzyme
Glyma.07G266000	OK	2.34167	0.00368072	AT5G47550.1		Cystatin/monellin superfamily protein
Glyma.08G020900	OK	1.88779	0.023542	AT4G23750.1	CRF2,TMO3	cytokinin response factor 2
Glyma.08G021100	OK	-1.88935	0.00843938
Glyma.08G028800	OK	-1.36598	0.016075	AT2G06925.1	ATSPLA2-ALPHA,PLA2-ALPHA	Phospholipase A2 family protein
Glyma.08G029400	OK	-2.62514	0.0259775	AT5G56840.1		myb-like transcription factor family protein
Glyma.08G035300	OK	2.99474	0.00368072	AT1G77210.1	AtSTP14,STP14	sugar transporter 14
Glyma.08G040700	OK	1.77603	0.00843938	AT3G18440.1	ALMT9,AtALMT9	aluminum-activated malate transporter 9
Glyma.08G052500	OK	1.63702	0.016075	AT3G18040.1	MPK9	MAP kinase 9
Glyma.08G052600	OK	1.13235	0.0297566	AT1G48620.1	HON5	high mobility group A5
Glyma.08G056400	OK	2.14253	0.0427363	AT3G17790.1	ATACP5,ATPAP17,PAP17	purple acid phosphatase 17
Glyma.08G059700	OK	6.11464	0.00368072	AT1G11260.1	ATSTP1,STP1	sugar transporter 1
Glyma.08G060300	OK	1.40486	0.0297566	AT4G05150.1		Octicosapeptide/Phox/Bem1p family protein
Glyma.08G072200	OK	2.60483	0.0427363	AT5G64210.1	AOX2	alternative oxidase 2
Glyma.08G074000	OK	-1.3936	0.00631403	AT1G15820.1	CP24,LHCB6	light harvesting complex photosystem II subunit 6
Glyma.08G074700	OK	-1.99254	0.0259775	AT5G64570.1	ATBXL4,XYL4	beta-D-xylosidase 4
Glyma.08G079700	OK	3.10556	0.00368072
Glyma.08G090800	OK	-1.16921	0.0387254	AT2G02170.1		Remorin family protein
Glyma.08G090900	OK	-1.16921	0.0387254
Glyma.08G097900	OK	1.50187	0.0367103	AT4G18390.1	TCP2	TEOSINTE BRANCHED 1, cycloidea and PCF transcription factor 2
Glyma.08G100000	OK	-1.26794	0.023542	AT3G59540.1		Ribosomal L38e protein family
Glyma.08G101500	OK	1.96199	0.0297566	AT3G13080.1	ATMRP3,MRP3	multidrug resistance-associated protein 3
Glyma.08G103400	OK	2.18219	0.0175039	AT1G67480.1		Galactose oxidase/kelch repeat superfamily protein
Glyma.08G103500	OK	2.18219	0.0175039
Glyma.08G107200	OK	1.6426	0.0106985	AT3G23710.1		Tic22-like family protein
Glyma.08G107300	OK	4.23651	0.00368072	AT3G23730.1	XTH16	xyloglucan endotransglucosylase/hydrolase 16
Glyma.08G108000	OK	-1.66714	0.0125028	AT4G14030.1	SBP1	selenium-binding protein 1
Glyma.08G116900	OK	2.37984	0.0106985	AT5G43060.1		Granulin repeat cysteine protease family protein
Glyma.08G125000	OK	1.97327	0.00368072	AT5G36110.1	CYP716A1	cytochrome P450, family 716, subfamily A, polypeptide 1
Glyma.08G125100	OK	1.97327	0.00368072	AT5G36110.1	CYP716A1	cytochrome P450, family 716, subfamily A, polypeptide 1
Glyma.08G125400	OK	-1.5256	0.00368072	AT3G13510.1		Protein of Unknown Function (DUF239)
Glyma.08G146700	OK	1.51334	0.0460376	AT3G18770.1		Autophagy-related protein 13
Glyma.08G161000	OK	2.18705	0.0248237	AT3G12670.1	emb2742	CTP synthase family protein
Glyma.08G164800	OK	2.09861	0.023542	AT1G16310.1		Cation efflux family protein
Glyma.08G175800	OK	2.55606	0.00368072	AT3G14420.1		Aldolase-type TIM barrel family protein
Glyma.08G192300	OK	1.69388	0.0175039	AT3G13810.1	AtIDD11,IDD11	indeterminate(ID)-domain 11
Glyma.08G194900	OK	1.76867	0.0356928	AT1G17710.1		Pyridoxal phosphate phosphatase-related protein
Glyma.08G199300	OK	2.94125	0.00368072	AT1G14520.1	MIOX1	myo-inositol oxygenase 1
Glyma.08G207700	OK	2.94572	0.00368072	AT1G80440.1		Galactose oxidase/kelch repeat superfamily protein
Glyma.08G211100	OK	1.71202	0.0175039	AT1G80160.1		Lactoylglutathione lyase / glyoxalase I family protein
Glyma.08G213000	OK	1.75401	0.0125028	AT3G15840.1	PIFI	post-illumination chlorophyll fluorescence increase
Glyma.08G213900	OK	1.90832	0.0189294	AT1G52510.1		alpha/beta-Hydrolases superfamily protein
Glyma.08G214000	OK	2.41122	0.00368072	AT1G15290.1		Tetratricopeptide repeat (TPR)-like superfamily protein
Glyma.08G218400	OK	2.322	0.00368072	AT5G10930.1	CIPK5,SnRK3.24	CBL-interacting protein kinase 5
Glyma.08G219000	LowExp	inf	0.00368072	AT4G37580.1	COP3,HLS1,UNS2	Acyl-CoA N-acyltransferases (NAT) superfamily protein
Glyma.08G220500	OK	1.97727	0.00631403	AT4G30780.1
Glyma.08G223300	OK	1.7372	0.0175039	AT1G17745.1	PGDH	D-3-phosphoglycerate dehydrogenase
Glyma.08G229100	OK	-1.80361	0.00843938	AT5G14210.1		Leucine-rich repeat protein kinase family protein
Glyma.08G233600	OK	1.98411	0.0204591	AT1G79350.1	EMB1135	RING/FYVE/PHD zinc finger superfamily protein
Glyma.08G233700	OK	1.98411	0.0204591	AT1G79350.1	EMB1135	RING/FYVE/PHD zinc finger superfamily protein
Glyma.08G233800	OK	1.98411	0.0204591	AT1G79350.1	EMB1135	RING/FYVE/PHD zinc finger superfamily protein
Glyma.08G234200	OK	2.16823	0.00843938	AT1G79380.1		Ca(2)-dependent phospholipid-binding protein (Copine) family
Glyma.08G236200	OK	1.44788	0.0106985	AT1G16520.1
Glyma.08G236300	OK	4.22195	0.00631403	AT3G12955.1		SAUR-like auxin-responsive protein family
Glyma.08G239300	OK	1.55349	0.00368072	AT1G22610.1		C2 calcium/lipid-binding plant phosphoribosyltransferase family protein
Glyma.08G239900	OK	1.22721	0.046877	AT1G72160.1		Sec14p-like phosphatidylinositol transfer family protein
Glyma.08G241600	OK	1.57021	0.00631403	AT5G15410.2	ATCNGC2,CNGC2,DND1	Cyclic nucleotide-regulated ion channel family protein
Glyma.08G244500	OK	2.3703	0.0189294	AT3G02100.1		UDP-Glycosyltransferase superfamily protein
Glyma.08G255800	OK	1.8803	0.016075	AT3G02470.1	SAMDC	S-adenosylmethionine decarboxylase
Glyma.08G257700	OK	-1.06803	0.0367103	AT5G13290.2	CRN,SOL2	Protein kinase superfamily protein
Glyma.08G260200	OK	1.45573	0.0320811	AT1G25480.1		Aluminium activated malate transporter family protein
Glyma.08G262800	OK	-1.45719	0.016075	AT1G68560.1	ATXYL1,TRG1,XYL1	alpha-xylosidase 1
Glyma.08G274400	OK	3.16153	0.00368072	AT4G37930.1	SHM1,SHMT1,STM	serine transhydroxymethyltransferase 1
Glyma.08G280600	OK	-1.56927	0.0175039	AT5G65420.1	CYCD4;1	CYCLIN D4;1
Glyma.08G281700	OK	2.96054	0.0248237	AT1G67900.1		Phototropic-responsive NPH3 family protein
Glyma.08G283100	OK	1.7787	0.00368072	AT1G70570.1		anthranilate phosphoribosyltransferase, putative
Glyma.08G284100	OK	1.72545	0.00843938	AT1G70530.1	CRK3	cysteine-rich RLK (RECEPTOR-like protein kinase) 3
Glyma.08G288600	OK	1.6281	0.0175039	AT1G60140.1	ATTPS10,TPS10	trehalose phosphate synthase
Glyma.08G291900	OK	-2.00165	0.0106985	AT5G14920.1		Gibberellin-regulated family protein
Glyma.08G297100	OK	2.04521	0.00368072	AT5G20220.1		zinc knuckle (CCHC-type) family protein
Glyma.08G308600	LowExp	1.69075	0.0356928	AT1G04920.1	ATSPS3F,SPS3F	sucrose phosphate synthase 3F
Glyma.08G321100	OK	1.4098	0.0286102	AT5G10770.1		Eukaryotic aspartyl protease family protein
Glyma.08G324600	OK	-1.19062	0.034605	AT5G55480.1	SVL1	SHV3-like 1
Glyma.08G329300	OK	2.32607	0.00368072	AT4G14540.1	NF-YB3	nuclear factor Y, subunit B3
Glyma.08G335900	OK	-1.14656	0.0320811	AT5G12840.2	ATHAP2A,EMB2220,HAP2A,NF-YA1	nuclear factor Y, subunit A1
Glyma.08G339500	OK	2.86712	0.0320811
Glyma.08G342100	OK	4.0505	0.00631403	AT1G73260.1	ATKTI1,KTI1	kunitz trypsin inhibitor 1
Glyma.08G346900	OK	2.09975	0.00368072	AT3G07310.1		Protein of unknown function (DUF760)
Glyma.08G353300	OK	inf	0.00368072	AT5G12070.1		Plant self-incompatibility protein S1 family
Glyma.09G000600	OK	1.95342	0.00843938	AT5G67030.1	ABA1,ATABA1,ATZEP,IBS3,LOS6,NPQ2,ZEP	zeaxanthin epoxidase (ZEP) (ABA1)
Glyma.09G003300	OK	3.96532	0.00843938	AT2G44500.1		O-fucosyltransferase family protein
Glyma.09G005600	OK	-1.32762	0.0310244	AT1G11910.1	APA1,ATAPA1	aspartic proteinase A1
Glyma.09G010700	OK	5.07275	0.00368072	AT5G47560.1	ATSDAT,ATTDT,TDT	tonoplast dicarboxylate transporter
Glyma.09G012300	OK	-1.9055	0.00368072	AT1G27330.1		Ribosome associated membrane protein RAMP4
Glyma.09G022300	OK	-4.79247	0.00368072	AT5G06720.1	ATPA2,PA2	peroxidase 2
Glyma.09G038300	OK	1.38247	0.0106985	AT4G16150.1		calmodulin binding;transcription regulators
Glyma.09G038600	OK	4.16544	0.00368072	AT5G49360.1	ATBXL1,BXL1	beta-xylosidase 1
Glyma.09G040600	OK	inf	0.00368072
Glyma.09G043500	OK	1.56304	0.00631403	AT3G16660.1		Pollen Ole e 1 allergen and extensin family protein
Glyma.09G050200	OK	3.23308	0.00631403	AT2G34960.1	CAT5	cationic amino acid transporter 5
Glyma.09G055000	OK	4.01936	0.00368072	AT4G33355.1		Bifunctional inhibitor/lipid-transfer protein/seed storage 2S albumin superfamily protein
Glyma.09G055100	OK	3.92815	0.00368072	AT4G33355.1		Bifunctional inhibitor/lipid-transfer protein/seed storage 2S albumin superfamily protein
Glyma.09G062600	OK	inf	0.00368072	AT4G25810.1	XTH23,XTR6	xyloglucan endotransglycosylase 6
Glyma.09G062900	OK	4.44484	0.0145194	AT4G26140.1	BGAL12	beta-galactosidase 12
Glyma.09G069500	OK	1.96947	0.00368072	AT2G06025.1		Acyl-CoA N-acyltransferases (NAT) superfamily protein
Glyma.09G069800	OK	1.81227	0.0310244	AT3G45310.1		Cysteine proteinases superfamily protein
Glyma.09G071400	OK	2.87612	0.016075	AT1G19150.1	LHCA2*1,LHCA6	photosystem I light harvesting complex gene 6
Glyma.09G071500	OK	2.08675	0.00368072	AT1G19170.1		Pectin lyase-like superfamily protein
Glyma.09G072200	OK	1.25862	0.0409379	AT5G20730.2	ARF7,BIP,IAA21,IAA23,IAA25,MSG1,NPH4,TIR5	Transcriptional factor B3 family protein / auxin-responsive factor AUX/IAA-related
Glyma.09G090600	OK	5.3111	0.00368072
Glyma.09G091200	OK	1.7272	0.0489674	AT2G25290.1		Octicosapeptide/Phox/Bem1p (PB1) domain-containing protein / tetratricopeptide repeat (TPR)-containing protein
Glyma.09G116300	OK	1.8489	0.0297566	AT1G18390.2		Protein kinase superfamily protein
Glyma.09G116500	OK	-1.29891	0.0204591	AT3G18800.1
Glyma.09G123800	OK	3.39142	0.00368072	AT1G70680.1		Caleosin-related family protein
Glyma.09G123900	OK	3.39142	0.00368072
Glyma.09G127700	OK	3.10816	0.016075	AT3G16520.3	UGT88A1	UDP-glucosyl transferase 88A1
Glyma.09G131500	OK	2.61812	0.00368072	AT5G52640.1	ATHS83,AtHsp90-1,ATHSP90.1,HSP81-1,HSP81.1,HSP83,HSP90.1	heat shock protein 90.1
Glyma.09G136200	OK	-1.38624	0.0125028	AT4G25610.1		C2H2-like zinc finger protein
Glyma.09G137500	OK	2.4564	0.0175039	AT4G20850.1	TPP2	tripeptidyl peptidase ii
Glyma.09G138600	OK	-1.48525	0.0125028	AT5G23760.1		Copper transport protein family
Glyma.09G145700	OK	5.47756	0.00368072	AT3G61060.1	AtPP2-A13,PP2-A13	phloem protein 2-A13
Glyma.09G155700	OK	3.24806	0.0125028	AT1G42550.1	PMI1	plastid movement impaired1
Glyma.09G161900	OK	2.82974	0.00368072	AT1G73390.1		Endosomal targeting BRO1-like domain-containing protein
Glyma.09G164500	OK	1.77204	0.00368072	AT1G65730.1	YSL7	YELLOW STRIPE like 7
Glyma.09G170500	OK	-1.8235	0.00368072	AT1G14440.1	AtHB31,HB31	homeobox protein 31
Glyma.09G173200	OK	2.47721	0.00368072	AT5G37600.1	ATGLN1;1,ATGSR1,GLN1;1,GSR 1	glutamine synthase clone R1
Glyma.09G173300	OK	3.17661	0.0297566	AT1G67920.1
Glyma.09G188000	OK	1.86163	0.00368072	AT3G24440.1	VIL1,VRN5	Fibronectin type III domain-containing protein
Glyma.09G189200	OK	-1.19943	0.0356928	AT3G24503.1	ALDH1A,ALDH2C4,REF1	aldehyde dehydrogenase 2C4
Glyma.09G189500	OK	3.05618	0.0259775	AT3G24503.1	ALDH1A,ALDH2C4,REF1	aldehyde dehydrogenase 2C4
Glyma.09G190000	OK	2.66685	0.00368072	AT1G67910.1
Glyma.09G191200	OK	1.19637	0.0427363	AT4G13250.1	NYC1	NAD(P)-binding Rossmann-fold superfamily protein
Glyma.09G193000	OK	-1.67289	0.0297566	AT4G29080.1	IAA27,PAP2	phytochrome-associated protein 2
Glyma.09G203400	OK	2.7675	0.00368072	AT4G37890.1	EDA40	Zinc finger (C3HC4-type RING finger) family protein
Glyma.09G206000	OK	1.70203	0.016075	AT4G17790.1		SNARE associated Golgi protein family
Glyma.09G207900	OK	2.97972	0.00368072	AT1G32200.1	ACT1,ATS1	phospholipid/glycerol acyltransferase family protein
Glyma.09G216800	OK	2.49085	0.00368072	AT4G19420.1		Pectinacetylesterase family protein
Glyma.09G218600	OK	2.53227	0.00631403	AT4G19230.1	CYP707A1	cytochrome P450, family 707, subfamily A, polypeptide 1
Glyma.09G218800	OK	2.15569	0.00368072	AT4G34830.1	MRL1	Pentatricopeptide repeat (PPR) superfamily protein
Glyma.09G224400	OK	3.41037	0.00368072
Glyma.09G227900	OK	1.54162	0.046877	AT4G13400.1		2-oxoglutarate (2OG) and Fe(II)-dependent oxygenase superfamily protein
Glyma.09G238300	OK	-1.63097	0.00631403	AT1G74670.1		Gibberellin-regulated family protein
Glyma.09G241100	OK	1.33919	0.0427363	AT5G15070.1		Phosphoglycerate mutase-like family protein
Glyma.09G254500	OK	1.88015	0.0439224	AT2G46090.1		Diacylglycerol kinase family protein
Glyma.09G260900	OK	-1.5059	0.0145194	AT3G48270.1	CYP71A26	cytochrome P450, family 71, subfamily A, polypeptide 26
Glyma.09G277000	OK	2.25979	0.00368072	AT5G58380.1	CIPK10,PKS2,SIP1,SNRK3.8	SOS3-interacting protein 1
Glyma.10G003400	OK	2.01466	0.00631403	AT3G22810.1		Plant protein of unknown function (DUF828) with plant pleckstrin homology-like region
Glyma.10G005300	OK	inf	0.00368072	AT5G46050.1	ATPTR3,PTR3	peptide transporter 3
Glyma.10G006900	OK	inf	0.00368072
Glyma.10G010800	OK	1.31087	0.0427363	AT2G47240.1	CER8,LACS1	AMP-dependent synthetase and ligase family protein
Glyma.10G014000	OK	1.38552	0.0479516	AT4G02100.1		Heat shock protein DnaJ with tetratricopeptide repeat
Glyma.10G017600	OK	3.45321	0.00368072	AT4G02380.1	AtLEA5,SAG21	senescence-associated gene 21
Glyma.10G019000	OK	2.09267	0.0310244	AT2G47800.1	ATMRP4,EST3,MRP4	multidrug resistance-associated protein 4
Glyma.10G021800	OK	1.53831	0.0427363	AT2G47940.1	DEGP2	DEGP protease 2
Glyma.10G026000	OK	2.02548	0.0125028	AT4G09820.1	BHLH42,TT8	basic helix-loop-helix (bHLH) DNA-binding superfamily protein
Glyma.10G044700	OK	1.46937	0.0204591	AT3G53620.1	AtPPa4,PPa4	pyrophosphorylase 4
Glyma.10G047400	OK	-1.72849	0.00368072	AT2G37300.2
Glyma.10G051100	OK	1.62295	0.00368072	AT5G20620.1	UBQ4	ubiquitin 4
Glyma.10G051500	OK	1.76439	0.00368072	AT5G03150.1	JKD	C2H2-like zinc finger protein
Glyma.10G052600	OK	-1.41284	0.0204591	AT3G09780.1	ATCRR1,CCR1	CRINKLY4 related 1
Glyma.10G053200	OK	1.93559	0.00368072	AT5G03230.1		Protein of unknown function, DUF584
Glyma.10G059900	OK	-1.62361	0.0409379	AT5G03530.1	ATRAB,ATRAB ALPHA,ATRAB18B,ATRABC2A,RABC2A	RAB GTPase homolog C2A
Glyma.10G065600	OK	-2.05562	0.0175039	AT5G03760.1	ATCSLA09,ATCSLA9,CSLA09,CSLA9,RAT4	Nucleotide-diphospho-sugar transferases superfamily protein
Glyma.10G072700	OK	1.91536	0.0189294	AT5G03880.1		Thioredoxin family protein
Glyma.10G092500	OK	2.18439	0.00368072	AT5G06900.1	CYP93D1	cytochrome P450, family 93, subfamily D, polypeptide 1
Glyma.10G130200	OK	-1.74676	0.00368072	AT4G13540.1
Glyma.10G139800	OK	2.41534	0.0248237	AT3G62020.1	GLP10	germin-like protein 10
Glyma.10G145900	OK	2.07943	0.0259775	AT1G09310.1		Protein of unknown function, DUF538
Glyma.10G170700	OK	-2.08707	0.00843938	AT1G65295.1
Glyma.10G173500	OK	-1.58167	0.0310244	AT1G64625.2		Serine/threonine-protein kinase WNK (With No Lysine)-related
Glyma.10G175400	OK	3.12403	0.016075	AT3G55620.1	emb1624	Translation initiation factor IF6
Glyma.10G179600	OK	3.06651	0.0189294	AT4G14580.1	CIPK4,SnRK3.3	CBL-interacting protein kinase 4
Glyma.10G181000	OK	3.32978	0.00843938	AT4G14380.1
Glyma.10G185200	OK	2.45717	0.0409379	AT1G06750.1		P-loop containing nucleoside triphosphate hydrolases superfamily protein
Glyma.10G186500	OK	2.21416	0.0189294	AT3G54700.1	PHT1;7	phosphate transporter 1;7
Glyma.10G190500	OK	-1.47838	0.0377329	AT1G04520.1	PDLP2	plasmodesmata-located protein 2
Glyma.10G194200	OK	1.65283	0.0259775	AT5G07580.1		Integrase-type DNA-binding superfamily protein
Glyma.10G194300	OK	1.65283	0.0259775	AT5G61580.1	PFK4	phosphofructokinase 4
Glyma.10G203300	OK	-1.40893	0.0489674	AT5G03610.1		GDSL-like Lipase/Acylhydrolase superfamily protein
Glyma.10G203400	OK	-1.40893	0.0489674	AT5G03610.1		GDSL-like Lipase/Acylhydrolase superfamily protein
Glyma.10G208800	OK	2.4057	0.00368072	AT2G39130.1		Transmembrane amino acid transporter family protein
Glyma.10G213200	OK	1.2555	0.0387254	AT2G35800.1		mitochondrial substrate carrier family protein
Glyma.10G216100	OK	inf	0.00368072	AT4G09600.1	GASA3	GAST1 protein homolog 3
Glyma.10G223200	OK	2.69701	0.0286102	AT5G61890.1		Integrase-type DNA-binding superfamily protein
Glyma.10G232600	OK	2.91126	0.00368072	AT1G02260.1		Divalent ion symporter
Glyma.10G237400	OK	-1.38376	0.0387254	AT5G52200.1		phosphoprotein phosphatase inhibitors
Glyma.10G243800	OK	3.65433	0.00631403	AT3G22840.1	ELIP,ELIP1	Chlorophyll A-B binding family protein
Glyma.10G244900	OK	2.54666	0.046877	AT2G15580.1		RING/U-box superfamily protein
Glyma.10G251500	OK	5.62471	0.00368072	AT5G54770.1	THI1,THI4,TZ	thiazole biosynthetic enzyme, chloroplast (ARA6) (THI1) (THI4)
Glyma.10G252400	OK	2.01395	0.00843938	AT4G21215.2
Glyma.10G255000	OK	2.14841	0.00631403	AT4G08170.2		Inositol 1,3,4-trisphosphate 5/6-kinase family protein
Glyma.10G259800	OK	-1.42073	0.00368072	AT2G14900.1		Gibberellin-regulated family protein
Glyma.10G261000	OK	3.03336	0.0320811	AT2G15020.1
Glyma.10G274400	OK	3.99521	0.0248237	AT1G68530.1	CER6,CUT1,G2,KCS6,POP1	3-ketoacyl-CoA synthase 6-CUT1
Glyma.10G277700	OK	-1.29248	0.046877	AT3G10600.1	CAT7	cationic amino acid transporter 7
Glyma.10G290100	OK	inf	0.00631403	AT5G65750.1		2-oxoglutarate dehydrogenase, E1 component
Glyma.10G291100	OK	-1.33504	0.00631403	AT1G75270.1	DHAR2	dehydroascorbate reductase 2
Glyma.10G291400	OK	1.48781	0.0248237	AT2G39420.1		alpha/beta-Hydrolases superfamily protein
Glyma.11G001100	OK	1.34255	0.0125028	AT5G02860.1		Pentatricopeptide repeat (PPR) superfamily protein
Glyma.11G001200	OK	1.34255	0.0125028	AT3G43740.1		Leucine-rich repeat (LRR) family protein
Glyma.11G014900	OK	1.9481	0.0125028	AT1G20560.1	AAE1	acyl activating enzyme 1
Glyma.11G017100	OK	2.04017	0.00368072	AT4G10960.1	UGE5	UDP-D-glucose/UDP-D-galactose 4-epimerase 5
Glyma.11G017700	OK	1.94275	0.0145194	AT4G23895.1		Pleckstrin homology (PH) domain-containing protein
Glyma.11G029600	OK	1.66346	0.00843938	AT1G12360.1	KEU	Sec1/munc18-like (SM) proteins superfamily
Glyma.11G063700	OK	1.87447	0.00368072	AT2G23790.1		Protein of unknown function (DUF607)
Glyma.11G065000	OK	3.23428	0.00368072	AT4G36730.1	GBF1	G-box binding factor 1
Glyma.11G075500	OK	2.23388	0.00368072	AT2G18050.1	HIS1-3	histone H1-3
Glyma.11G077400	OK	2.73163	0.00368072	AT4G36040.1		Chaperone DnaJ-domain superfamily protein
Glyma.11G079800	OK	-1.53992	0.0320811	AT4G35905.1
Glyma.11G080300	OK	4.08164	0.00368072	AT5G42180.1		Peroxidase superfamily protein
Glyma.11G082200	OK	1.54372	0.023542	AT4G35780.1		ACT-like protein tyrosine kinase family protein
Glyma.11G082300	OK	5.94103	0.00368072	AT4G35770.1	ATSEN1,DIN1,SEN1	Rhodanese/Cell cycle control phosphatase superfamily protein
Glyma.11G087300	OK	inf	0.00368072	AT5G65980.1		Auxin efflux carrier family protein
Glyma.11G087500	OK	1.79338	0.0106985	AT2G17480.1	ATMLO8,MLO8	Seven transmembrane MLO family protein
Glyma.11G088600	OK	2.894	0.00368072	AT1G76520.1		Auxin efflux carrier family protein
Glyma.11G099500	OK	-1.15102	0.0377329	AT1G76200.1
Glyma.11G106900	OK	1.29917	0.0175039	AT2G17840.1	ERD7	Senescence/dehydration-associated protein-related
Glyma.11G110300	OK	1.29465	0.0259775	AT2G16530.1		3-oxo-5-alpha-steroid 4-dehydrogenase family protein
Glyma.11G111700	OK	3.18168	0.0248237	AT3G51080.1	GATA6	GATA transcription factor 6
Glyma.11G113800	OK	2.32111	0.00843938	AT2G38780.1
Glyma.11G119100	OK	-1.54892	0.034605	AT1G49320.1	ATUSPL1,USPL1	unknown seed protein like 1
Glyma.11G122600	OK	3.71378	0.00368072	AT3G50830.1	ATCOR413-PM2,COR413-PM2	cold-regulated 413-plasma membrane 2
Glyma.11G123400	OK	-2.59663	0.00368072
Glyma.11G127200	OK	1.7158	0.0175039	AT1G06030.1		pfkB-like carbohydrate kinase family protein
Glyma.11G130200	OK	3.06307	0.00368072	AT3G45140.1	ATLOX2,LOX2	lipoxygenase 2
Glyma.11G131200	OK	1.32138	0.0310244	AT1G51140.1		basic helix-loop-helix (bHLH) DNA-binding superfamily protein
Glyma.11G131900	OK	2.15399	0.0175039	AT1G51190.1	PLT2	Integrase-type DNA-binding superfamily protein
Glyma.11G138000	OK	1.2808	0.0398048	AT1G07530.1	ATGRAS2,GRAS2,SCL14	SCARECROW-like 14
Glyma.11G142900	OK	4.27838	0.00368072	AT3G46130.3	ATMYB48,ATMYB48-1,ATMYB48-2,ATMYB48-3,MYB48	myb domain protein 48
Glyma.11G148100	OK	inf	0.00368072	AT5G03170.1	ATFLA11,FLA11	FASCICLIN-like arabinogalactan-protein 11
Glyma.11G154900	OK	2.43268	0.00368072
Glyma.11G155000	OK	inf	0.00368072
Glyma.11G155400	OK	2.56471	0.0145194	AT5G12330.4	LRP1	Lateral root primordium (LRP) protein-related
Glyma.11G155600	OK	2.56471	0.0145194
Glyma.11G159200	OK	4.65483	0.00368072
Glyma.11G159400	OK	4.37421	0.00368072
Glyma.11G166500	OK	-1.71635	0.0479516	AT5G15240.1		Transmembrane amino acid transporter family protein
Glyma.11G174500	OK	2.58371	0.00368072	AT2G29970.1		Double Clp-N motif-containing P-loop nucleoside triphosphate hydrolases superfamily protein
Glyma.11G182100	OK	3.36266	0.0145194	AT2G27385.1		Pollen Ole e 1 allergen and extensin family protein
Glyma.11G185000	OK	3.08055	0.0175039	AT4G33790.1	CER4,FAR3,G7	Jojoba acyl CoA reductase-related male sterility protein
Glyma.11G188300	OK	-1.35038	0.0189294	AT5G22580.1		Stress responsive A/B Barrel Domain
Glyma.11G188500	OK	-1.35038	0.0189294	AT3G44716.1
Glyma.11G190100	OK	1.90108	0.0125028	AT5G22780.1		Adaptor protein complex AP-2, alpha subunit
Glyma.11G193500	OK	2.41584	0.00368072	AT2G28110.1	FRA8,IRX7	Exostosin family protein
Glyma.11G193600	OK	3.23413	0.016075	AT2G36870.1	XTH32	xyloglucan endotransglucosylase/hydrolase 32
Glyma.11G208700	OK	4.16312	0.00368072	AT5G56550.1	ATOXS3,OXS3	oxidative stress 3
Glyma.11G210100	OK	1.35614	0.034605	AT3G10070.1	TAF12,TAFII58	TBP-associated factor 12
Glyma.11G215200	OK	1.72472	0.00368072	AT1G66180.1		Eukaryotic aspartyl protease family protein
Glyma.11G221000	OK	3.41527	0.00843938	AT2G39730.3	RCA	rubisco activase
Glyma.11G225400	OK	3.13602	0.00368072	AT3G55690.1
Glyma.11G225600	OK	2.14938	0.00368072	AT3G55700.1		UDP-Glycosyltransferase superfamily protein
Glyma.11G227300	OK	1.14621	0.046877	AT2G39940.1	COI1	RNI-like superfamily protein
Glyma.11G229100	OK	1.85796	0.0222165	AT2G40095.1		Alpha/beta hydrolase related protein
Glyma.11G231400	OK	3.49013	0.00631403	AT3G11110.1		RING/U-box superfamily protein
Glyma.11G234300	OK	3.0416	0.00368072	AT3G10985.1	ATWI-12,SAG20,WI12	senescence associated gene 20
Glyma.11G234800	OK	-1.73644	0.0272867	AT2G40435.1
Glyma.11G238700	OK	3.99952	0.0125028	AT1G78020.1		Protein of unknown function (DUF581)
Glyma.11G240200	OK	-1.26706	0.0259775	AT5G10240.2	ASN3	asparagine synthetase 3
Glyma.11G252200	OK	4.62329	0.023542	AT1G27290.1
Glyma.11G252700	OK	2.81661	0.00368072	AT1G14780.1		MAC/Perforin domain-containing protein
Glyma.11G253900	OK	2.35702	0.00843938	AT3G23730.1	XTH16	xyloglucan endotransglucosylase/hydrolase 16
Glyma.11G254100	OK	1.43621	0.0333761	AT3G23790.1	AAE16	AMP-dependent synthetase and ligase family protein
Glyma.11G254700	OK	inf	0.00368072	AT4G13940.1	ATSAHH1,EMB1395,HOG1,MEE58,SAHH1	S-adenosyl-L-homocysteine hydrolase
Glyma.11G254900	OK	1.8177	0.00368072	AT3G23820.1	GAE6	UDP-D-glucuronate 4-epimerase 6
Glyma.12G003800	OK	-3.27054	0.0106985
Glyma.12G009600	OK	1.98372	0.00368072	AT3G63490.1		Ribosomal protein L1p/L10e family
Glyma.12G013100	OK	1.54924	0.0297566	AT4G25200.1	ATHSP23.6-MITO,HSP23.6-MITO	mitochondrion-localized small heat shock protein 23.6
Glyma.12G014200	OK	2.98753	0.00368072	AT1G64970.1	G-TMT,TMT1,VTE4	gamma-tocopherol methyltransferase
Glyma.12G018100	OK	1.58586	0.0310244	AT5G66770.1		GRAS family transcription factor
Glyma.12G025400	OK	1.58316	0.0367103	AT3G27850.1	RPL12-C	ribosomal protein L12-C
Glyma.12G030700	OK	inf	0.00368072	AT4G36040.1		Chaperone DnaJ-domain superfamily protein
Glyma.12G031300	OK	2.20361	0.00368072	AT4G34950.1		Major facilitator superfamily protein
Glyma.12G032200	OK	3.45577	0.00631403	AT4G34990.1	AtMYB32,MYB32	myb domain protein 32
Glyma.12G043500	OK	2.72565	0.00368072	AT5G60050.1		BTB/POZ domain-containing protein
Glyma.12G051800	OK	3.93316	0.00631403	AT1G06030.1		pfkB-like carbohydrate kinase family protein
Glyma.12G054700	OK	2.58524	0.00368072	AT3G45140.1	ATLOX2,LOX2	lipoxygenase 2
Glyma.12G059100	OK	2.30501	0.0377329	AT1G07440.1		NAD(P)-binding Rossmann-fold superfamily protein
Glyma.12G064100	OK	1.42903	0.0145194	AT2G28800.1	ALB3	63 kDa inner membrane family protein
Glyma.12G075400	OK	1.92671	0.00368072	AT5G60660.1	PIP2;4,PIP2F	plasma membrane intrinsic protein 2;4
Glyma.12G076700	LowExp	inf	0.00368072	AT2G28305.1	ATLOG1,LOG1	Putative lysine decarboxylase family protein
Glyma.12G080100	OK	2.7891	0.0439224	AT2G36870.1	XTH32	xyloglucan endotransglucosylase/hydrolase 32
Glyma.12G080300	OK	2.02149	0.016075	AT2G28110.1	FRA8,IRX7	Exostosin family protein
Glyma.12G091100	OK	5.10455	0.00368072	AT5G22430.1		Pollen Ole e 1 allergen and extensin family protein
Glyma.12G093700	OK	1.39961	0.016075	AT3G52460.1		hydroxyproline-rich glycoprotein family protein
Glyma.12G093800	OK	1.39961	0.016075	AT3G44200.1	ATNEK6,IBO1,NEK6	NIMA (never in mitosis, gene A)-related 6
Glyma.12G099300	OK	2.12875	0.0189294	AT3G21690.1		MATE efflux family protein
Glyma.12G101800	OK	1.47415	0.0398048	AT4G03210.1	XTH9	xyloglucan endotransglucosylase/hydrolase 9
Glyma.12G109800	OK	3.7277	0.00368072	AT5G54160.1	ATOMT1,OMT1	O-methyltransferase 1
Glyma.12G110000	OK	4.10102	0.0106985
Glyma.12G112000	OK	4.98978	0.00368072	AT4G03510.1	ATRMA1,RMA1	RING membrane-anchor 1
Glyma.12G112100	OK	4.98978	0.00368072
Glyma.12G116800	OK	3.45681	0.0106985	AT4G28400.1		Protein phosphatase 2C family protein
Glyma.12G119200	OK	1.89335	0.034605	AT1G28480.1	GRX480,roxy19	Thioredoxin superfamily protein
Glyma.12G122300	OK	1.72446	0.0125028	AT2G42570.1	TBL39	TRICHOME BIREFRINGENCE-LIKE 39
Glyma.12G130000	OK	3.10962	0.0145194	AT2G42750.1		DNAJ heat shock N-terminal domain-containing protein
Glyma.12G133700	OK	2.55462	0.00368072	AT5G54250.1	ATCNGC4,CNGC4,DND2,HLM1	cyclic nucleotide-gated cation channel 4
Glyma.12G136400	OK	2.26266	0.0377329	AT1G11530.1	ATCXXS1,CXXS1	C-terminal cysteine residue is changed to a serine 1
Glyma.12G141000	OK	3.80752	0.00368072	AT5G54510.1	DFL1,GH3.6	Auxin-responsive GH3 family protein
Glyma.12G147300	OK	1.50305	0.0449686	AT5G54290.2	CcdA	cytochrome c biogenesis protein family
Glyma.12G149100	OK	2.33679	0.0248237	AT4G27410.2	ANAC072,RD26	NAC (No Apical Meristem) domain transcriptional regulator superfamily protein
Glyma.12G150400	OK	3.16869	0.00631403	AT5G54190.1	PORA	protochlorophyllide oxidoreductase A
Glyma.12G150500	OK	1.63765	0.0204591	AT4G27450.1		Aluminium induced protein with YGL and LRDR motifs
Glyma.12G154300	OK	1.40606	0.046877	AT3G15353.2	ATMT3,MT3	metallothionein 3
Glyma.12G172300	OK	3.65558	0.00631403	AT3G45210.1		Protein of unknown function, DUF584
Glyma.12G186800	OK	3.59636	0.00368072	AT2G27310.1		F-box family protein
Glyma.12G188200	OK	-1.24719	0.0175039	AT1G08460.1	ATHDA8,HDA08,HDA8	histone deacetylase 8
Glyma.12G191500	OK	3.69786	0.00631403	AT2G32540.1	ATCSLB04,ATCSLB4,CSLB04	cellulose synthase-like B4
Glyma.12G200400	OK	-1.60988	0.0248237	AT4G10270.1		Wound-responsive family protein
Glyma.12G219300	OK	-1.86934	0.00368072	AT5G54270.1	LHCB3,LHCB3*1	light-harvesting chlorophyll B-binding protein 3
Glyma.12G219600	OK	-1.26002	0.0387254	AT2G30410.1	KIS,TFCA	tubulin folding cofactor A (KIESEL)
Glyma.12G221100	OK	-1.37623	0.0419694	AT2G16430.2	ATPAP10,PAP10	purple acid phosphatase 10
Glyma.12G221500	OK	1.80605	0.0419694	AT4G27410.2	ANAC072,RD26	NAC (No Apical Meristem) domain transcriptional regulator superfamily protein
Glyma.12G225500	OK	1.97135	0.00843938	AT5G53870.1	AtENODL1,ENODL1	early nodulin-like protein 1
Glyma.12G226600	OK	1.64985	0.0145194	AT3G15210.1	ATERF-4,ATERF4,ERF4,RAP2.5	ethylene responsive element binding factor 4
Glyma.12G234500	OK	1.51199	0.0310244	AT3G14770.1	SWEET2	Nodulin MtN3 family protein
Glyma.13G010200	OK	1.56569	0.0222165	AT2G04360.1
Glyma.13G030900	OK	1.3797	0.016075	AT1G01720.1	ANAC002,ATAF1	NAC (No Apical Meristem) domain transcriptional regulator superfamily protein
Glyma.13G031600	OK	3.47271	0.00368072	AT5G09220.1	AAP2	amino acid permease 2
Glyma.13G032400	OK	1.33816	0.0367103	AT1G21640.1	ATNADK2,NADK2	NAD kinase 2
Glyma.13G039600	OK	inf	0.00368072	AT2G30810.1		Gibberellin-regulated family protein
Glyma.13G046000	OK	2.33194	0.00368072	AT5G16120.2		alpha/beta-Hydrolases superfamily protein
Glyma.13G046900	OK	-1.69813	0.00368072	AT5G16030.1
Glyma.13G054800	OK	-1.10345	0.0204591
Glyma.13G057500	OK	-1.4513	0.0125028	AT3G02080.1		Ribosomal protein S19e family protein
Glyma.13G058500	OK	1.15313	0.0286102	AT3G18990.1	REM39,VRN1	AP2/B3-like transcriptional factor family protein
Glyma.13G058600	OK	1.15313	0.0286102	AT5G15450.1	APG6,CLPB-P,CLPB3	casein lytic proteinase B3
Glyma.13G080500	OK	-1.46904	0.00368072	AT1G44760.1		Adenine nucleotide alpha hydrolases-like superfamily protein
Glyma.13G088000	OK	-1.86127	0.00631403	AT1G78060.1		Glycosyl hydrolase family protein
Glyma.13G088100	OK	1.7498	0.00368072	AT1G78080.1	RAP2.4	related to AP2 4
Glyma.13G090100	OK	3.43926	0.00368072
Glyma.13G091200	OK	1.82003	0.0479516	AT5G57800.1	CER3,FLP1,WAX2,YRE	Fatty acid hydroxylase superfamily
Glyma.13G091900	OK	1.22662	0.0479516	AT5G57740.1	XBAT32	XB3 ortholog 2 in Arabidopsis thaliana
Glyma.13G092500	OK	5.21472	0.00368072	AT2G18700.1	ATTPS11,ATTPSB,TPS11	trehalose phosphatase/synthase 11
Glyma.13G093800	OK	2.16275	0.00368072	AT5G57660.1	ATCOL5,COL5	CONSTANS-like 5
Glyma.13G094700	OK	1.69749	0.00843938	AT5G57590.1	BIO1	adenosylmethionine-8-amino-7-oxononanoate transaminases
Glyma.13G094900	OK	2.55261	0.0286102	AT5G57560.1	TCH4,XTH22	Xyloglucan endotransglucosylase/hydrolase family protein
Glyma.13G096200	OK	1.8686	0.034605	AT5G57480.1		P-loop containing nucleoside triphosphate hydrolases superfamily protein
Glyma.13G097900	OK	1.55325	0.0106985	AT4G30190.1	AHA2,HA2,PMA2	H(+)-ATPase 2
Glyma.13G110500	OK	1.72697	0.0259775	AT5G21940.1
Glyma.13G110600	OK	1.72697	0.0259775
Glyma.13G119100	OK	2.54041	0.00368072	AT5G48960.1		HAD-superfamily hydrolase, subfamily IG, 5\'-nucleotidase
Glyma.13G119500	OK	2.73532	0.0175039	AT3G17510.1	CIPK1,SnRK3.16	CBL-interacting protein kinase 1
Glyma.13G131200	OK	2.46462	0.00631403	AT3G53720.1	ATCHX20,CHX20	cation/H+ exchanger 20
Glyma.13G147500	OK	1.69795	0.00631403	AT3G53130.1	CYP97C1,LUT1	Cytochrome P450 superfamily protein
Glyma.13G158200	OK	2.07601	0.00368072	AT1G45063.1		copper ion binding;electron carriers
Glyma.13G161100	OK	2.13086	0.00368072	AT5G20260.1		Exostosin family protein
Glyma.13G161900	OK	3.43658	0.00843938	AT5G34850.1	ATPAP26,PAP26	purple acid phosphatase 26
Glyma.13G163500	OK	1.25284	0.046877	AT1G15740.1		Leucine-rich repeat family protein
Glyma.13G166600	OK	2.80287	0.00368072	AT4G13730.1		Ypt/Rab-GAP domain of gyp1p superfamily protein
Glyma.13G170200	OK	-1.35982	0.0489674	AT5G37480.1
Glyma.13G179200	OK	6.6462	0.00368072	AT4G32480.1		Protein of unknown function (DUF506)
Glyma.13G183400	OK	-1.38566	0.0479516	AT4G27420.1		ABC-2 type transporter family protein
Glyma.13G189700	OK	2.61838	0.0367103	AT5G07050.1		nodulin MtN21 /EamA-like transporter family protein
Glyma.13G190200	OK	-1.42371	0.0439224	AT1G53530.1		Peptidase S24/S26A/S26B/S26C family protein
Glyma.13G190900	OK	-1.97347	0.00368072	AT1G53530.1		Peptidase S24/S26A/S26B/S26C family protein
Glyma.13G194800	OK	-2.55129	0.00631403	AT1G64070.1	RLM1	Disease resistance protein (TIR-NBS-LRR class) family
Glyma.13G194900	OK	-5.33989	0.00368072	AT5G36930.2		Disease resistance protein (TIR-NBS-LRR class) family
Glyma.13G200300	OK	inf	0.00368072
Glyma.13G208200	OK	3.08534	0.00368072	AT1G03220.1		Eukaryotic aspartyl protease family protein
Glyma.13G210800	OK	1.77877	0.0320811	AT5G35630.1	ATGSL1,GLN2,GS2	glutamine synthetase 2
Glyma.13G215000	OK	2.20567	0.00368072	AT5G18670.1	BAM9,BMY3	beta-amylase 3
Glyma.13G217700	OK	-1.27083	0.023542	AT1G29980.1		Protein of unknown function, DUF642
Glyma.13G220900	OK	2.19327	0.00368072	AT1G30360.1	ERD4	Early-responsive to dehydration stress protein (ERD4)
Glyma.13G223100	OK	3.10606	0.023542	AT1G29670.1		GDSL-like Lipase/Acylhydrolase superfamily protein
Glyma.13G224400	OK	-2.09927	0.00368072	AT1G60500.1	DRP4C	Dynamin related protein 4C
Glyma.13G232400	OK	2.24525	0.00843938	AT1G28680.1		HXXXD-type acyl-transferase family protein
Glyma.13G232700	OK	1.95794	0.0204591	AT2G33990.1	iqd9	IQ-domain 9
Glyma.13G236100	OK	2.58634	0.00368072	AT2G33850.1
Glyma.13G238500	OK	inf	0.00368072	AT4G32480.1		Protein of unknown function (DUF506)
Glyma.13G242100	OK	4.33505	0.00368072	AT4G27450.1		Aluminium induced protein with YGL and LRDR motifs
Glyma.13G245600	OK	3.03624	0.0125028	AT1G61260.1		Protein of unknown function (DUF761)
Glyma.13G256000	OK	2.60145	0.00368072	AT5G09570.1		Cox19-like CHCH family protein
Glyma.13G260800	OK	1.69896	0.0286102
Glyma.13G261200	OK	1.28697	0.00631403	AT1G53590.1	NTMC2T6.1,NTMC2TYPE6.1	Calcium-dependent lipid-binding (CaLB domain) family protein
Glyma.13G267100	OK	inf	0.00368072
Glyma.13G269100	OK	3.00434	0.0248237	AT1G78780.2		pathogenesis-related family protein
Glyma.13G270100	OK	1.56874	0.0320811	AT1G78860.1		D-mannose binding lectin protein with Apple-like carbohydrate-binding domain
Glyma.13G279900	OK	2.50703	0.00368072	AT3G15500.1	ANAC055,ATNAC3,NAC055,NAC3	NAC domain containing protein 3
Glyma.13G280000	OK	1.25725	0.0189294	AT3G15510.1	ANAC056,ATNAC2,NAC2,NARS1	NAC domain containing protein 2
Glyma.13G281600	OK	1.99664	0.00368072	AT1G61260.1		Protein of unknown function (DUF761)
Glyma.13G282000	OK	-1.58884	0.00368072	AT5G54270.1	LHCB3,LHCB3*1	light-harvesting chlorophyll B-binding protein 3
Glyma.13G286600	OK	-1.57362	0.00368072	AT1G11530.1	ATCXXS1,CXXS1	C-terminal cysteine residue is changed to a serine 1
Glyma.13G289900	OK	-1.59922	0.00843938	AT3G58690.1		Protein kinase superfamily protein
Glyma.13G296900	OK	1.18188	0.0449686	AT4G03560.1	ATCCH1,ATTPC1,FOU2,TPC1	two-pore channel 1
Glyma.13G297400	OK	3.40607	0.0106985	AT4G28290.1
Glyma.13G300200	OK	-1.5677	0.00368072	AT3G10090.1		Nucleic acid-binding, OB-fold-like protein
Glyma.13G301900	OK	-3.35719	0.00631403	AT4G10265.1		Wound-responsive family protein
Glyma.13G302800	OK	1.71792	0.0189294	AT4G05120.1	ATENT3,ENT3,FUR1	Major facilitator superfamily protein
Glyma.13G314100	OK	2.87528	0.0259775	AT5G22250.1		Polynucleotidyl transferase, ribonuclease H-like superfamily protein
Glyma.13G314900	OK	1.17742	0.0189294	AT1G08370.1	ATDCP1,DCP1	decapping 1
Glyma.13G317000	OK	-1.29377	0.0189294	AT2G36270.1	ABI5,GIA1	Basic-leucine zipper (bZIP) transcription factor family protein
Glyma.13G324900	OK	3.53087	0.0377329	AT2G28315.1		Nucleotide/sugar transporter family protein
Glyma.13G329900	OK	4.49343	0.00368072
Glyma.13G336800	OK	1.81955	0.00843938	AT5G59400.1
Glyma.13G342300	OK	-1.21798	0.0387254	AT5G12900.1
Glyma.13G349300	OK	3.69822	0.00368072	AT3G13790.1	ATBFRUCT1,ATCWINV1	Glycosyl hydrolases family 32 protein
Glyma.13G360000	OK	1.86648	0.0479516	AT3G15990.1	SULTR3;4	sulfate transporter 3;4
Glyma.13G361900	OK	2.8724	0.00368072	AT1G15520.1	ABCG40,ATABCG40,ATPDR12,PDR12	pleiotropic drug resistance 12
Glyma.13G362400	OK	1.5384	0.0145194	AT1G15490.1		alpha/beta-Hydrolases superfamily protein
Glyma.13G365500	OK	2.25222	0.00368072	AT1G15340.1	MBD10	methyl-CPG-binding domain 10
Glyma.13G370000	OK	3.88615	0.00368072	AT5G10930.1	CIPK5,SnRK3.24	CBL-interacting protein kinase 5
Glyma.13G371400	OK	-1.43167	0.0125028	AT5G25900.1	ATKO1,CYP701A3,GA3	GA requiring 3
Glyma.14G004200	OK	2.03945	0.0272867	AT4G12730.1	FLA2	FASCICLIN-like arabinogalactan 2
Glyma.14G007800	OK	-1.47022	0.00368072
Glyma.14G010300	OK	1.82683	0.023542	AT5G23810.1	AAP7	amino acid permease 7
Glyma.14G010500	OK	3.94771	0.00368072	AT1G55740.1	AtSIP1,SIP1	seed imbibition 1
Glyma.14G011800	OK	3.08382	0.0189294	AT5G55970.1		RING/U-box superfamily protein
Glyma.14G016700	OK	2.03435	0.016075	AT5G55530.1		Calcium-dependent lipid-binding (CaLB domain) family protein
Glyma.14G023500	OK	1.21954	0.0489674	AT3G20410.1	CPK9	calmodulin-domain protein kinase 9
Glyma.14G030400	OK	2.60611	0.016075	AT1G06570.1	HPD,PDS1	phytoene desaturation 1
Glyma.14G031000	OK	1.63843	0.0259775	AT2G30860.1	ATGSTF7,ATGSTF9,GLUTTR,GSTF9	glutathione S-transferase PHI 9
Glyma.14G033000	OK	3.2926	0.00368072
Glyma.14G033300	OK	-1.64655	0.0367103	AT1G30540.1		Actin-like ATPase superfamily protein
Glyma.14G036500	OK	-1.51394	0.0356928	AT5G12235.1	CLE22	CLAVATA3/ESR-RELATED 22
Glyma.14G043700	OK	-2.2542	0.00368072	AT5G12890.1		UDP-Glycosyltransferase superfamily protein
Glyma.14G049900	OK	-1.54428	0.00843938	AT3G26380.1		Melibiase family protein
Glyma.14G050500	OK	-2.21217	0.00368072
Glyma.14G054800	OK	1.41902	0.0125028	AT3G56200.1		Transmembrane amino acid transporter family protein
Glyma.14G055200	OK	2.12866	0.0125028	AT4G14270.1
Glyma.14G061300	OK	2.71309	0.00368072	AT2G29670.1		Tetratricopeptide repeat (TPR)-like superfamily protein
Glyma.14G062300	OK	inf	0.00368072	AT2G38080.1	ATLMCO4,IRX12,LAC4,LMCO4	Laccase/Diphenol oxidase family protein
Glyma.14G067000	OK	1.07621	0.0409379	AT2G39730.1	RCA	rubisco activase
Glyma.14G072500	OK	-1.94556	0.0297566	AT1G27680.1	APL2	ADPGLC-PPase large subunit
Glyma.14G087100	OK	1.51079	0.0387254	AT1G47230.1	CYCA3;4	CYCLIN A3;4
Glyma.14G087600	OK	1.95024	0.023542	AT4G24230.6	ACBP3	acyl-CoA-binding domain 3
Glyma.14G088700	OK	1.93206	0.0272867	AT5G43190.1		Galactose oxidase/kelch repeat superfamily protein
Glyma.14G092800	OK	4.20706	0.00368072	AT2G25940.1	ALPHA-VPE,ALPHAVPE	alpha-vacuolar processing enzyme
Glyma.14G094200	OK	2.24539	0.00368072	AT5G11840.1		Protein of unknown function (DUF1230)
Glyma.14G094700	OK	2.88555	0.00368072	AT2G26080.1	AtGLDP2,GLDP2	glycine decarboxylase P-protein 2
Glyma.14G098200	OK	2.93227	0.00368072	AT5G21940.1
Glyma.14G115700	OK	-1.75086	0.046877	AT5G11160.1	APT5	adenine phosphoribosyltransferase 5
Glyma.14G116500	LowExp	3.53138	0.0222165	AT4G32300.1	SD2-5	S-domain-2 5
Glyma.14G117200	LowExp	inf	0.00368072	AT1G13110.1	CYP71B7	cytochrome P450, family 71 subfamily B, polypeptide 7
Glyma.14G117600	OK	-1.78127	0.0479516
Glyma.14G119100	OK	1.3094	0.00631403	AT1G21450.1	SCL1	SCARECROW-like 1
Glyma.14G120300	OK	2.42328	0.00368072	AT1G21460.1	SWEET1	Nodulin MtN3 family protein
Glyma.14G124500	OK	1.78276	0.0175039	AT3G62870.1		Ribosomal protein L7Ae/L30e/S12e/Gadd45 family protein
Glyma.14G124600	OK	1.78276	0.0175039
Glyma.14G138300	OK	2.08755	0.00843938	AT4G16130.1	ARA1,ATISA1,ISA1	arabinose kinase
Glyma.14G148300	OK	1.51299	0.0248237	AT4G08300.1		nodulin MtN21 /EamA-like transporter family protein
Glyma.14G149700	OK	4.3578	0.00368072	AT1G77590.1	LACS9	long chain acyl-CoA synthetase 9
Glyma.14G149800	OK	3.96667	0.00368072
Glyma.14G150100	OK	-1.52462	0.0333761	AT3G26430.1		GDSL-like Lipase/Acylhydrolase superfamily protein
Glyma.14G150600	OK	1.87289	0.0272867	AT1G44446.3	ATCAO,CAO,CH1	Pheophorbide a oxygenase family protein with Rieske [2Fe-2S] domain
Glyma.14G168100	OK	inf	0.00368072	AT1G22110.1		structural constituent of ribosome
Glyma.14G168800	OK	4.74724	0.0489674	AT5G66055.1	AKRP,EMB16,EMB2036	ankyrin repeat protein
Glyma.14G170900	OK	-3.07866	0.00368072	AT1G78060.1		Glycosyl hydrolase family protein
Glyma.14G185600	OK	1.91397	0.00368072	AT5G49665.1		Zinc finger (C3HC4-type RING finger) family protein
Glyma.14G195000	OK	1.72758	0.034605	AT3G47340.1	ASN1,AT-ASN1,DIN6	glutamine-dependent asparagine synthase 1
Glyma.14G200200	OK	1.89001	0.0427363	AT5G07100.1	WRKY26	WRKY DNA-binding protein 26
Glyma.14G209400	OK	2.49088	0.0145194	AT1G65840.1	ATPAO4,PAO4	polyamine oxidase 4
Glyma.14G217200	OK	1.15227	0.0427363	AT4G38900.2		Basic-leucine zipper (bZIP) transcription factor family protein
Glyma.14G217700	OK	2.40574	0.00368072	AT1G19850.1	ARF5,IAA24,MP	Transcriptional factor B3 family protein / auxin-responsive factor AUX/IAA-related
Glyma.14G220000	OK	2.19662	0.0106985	AT1G20080.1	ATSYTB,NTMC2T1.2,NTMC2TYPE1.2,SYT2,SYTB	Calcium-dependent lipid-binding (CaLB domain) family protein
Glyma.14G222500	OK	2.83664	0.00368072	AT1G76080.1	ATCDSP32,CDSP32	chloroplastic drought-induced stress protein of 32 kD
Glyma.14G223400	OK	3.51568	0.00368072	AT2G30600.1		BTB/POZ domain-containing protein
Glyma.14G223500	OK	2.04968	0.0189294	AT4G35090.1	CAT2	catalase 2
Glyma.15G002200	OK	-1.70389	0.00631403	AT5G25900.1	ATKO1,CYP701A3,GA3	GA requiring 3
Glyma.15G003200	OK	1.63035	0.0489674	AT1G16880.1		uridylyltransferase-related
Glyma.15G003400	OK	1.98021	0.0106985	AT5G25110.1	CIPK25,SnRK3.25	CBL-interacting protein kinase 25
Glyma.15G007700	OK	1.36042	0.0377329	AT1G15340.1	MBD10	methyl-CPG-binding domain 10
Glyma.15G012400	OK	-1.88772	0.0272867
Glyma.15G016500	OK	2.6341	0.00368072	AT1G79840.1	GL2	HD-ZIP IV family of homeobox-leucine zipper protein with lipid-binding START domain
Glyma.15G021300	OK	3.30773	0.00631403	AT4G29990.1		Leucine-rich repeat transmembrane protein kinase protein
Glyma.15G022300	OK	-1.1392	0.046877	AT1G51760.1	IAR3,JR3	peptidase M20/M25/M40 family protein
Glyma.15G023700	OK	2.2211	0.00368072	AT1G55140.1		Ribonuclease III family protein
Glyma.15G023800	OK	5.60905	0.00631403	AT3G13750.1	BGAL1	beta galactosidase 1
Glyma.15G024600	LowExp	inf	0.00368072	AT3G13790.1	ATBFRUCT1,ATCWINV1	Glycosyl hydrolases family 32 protein
Glyma.15G026400	OK	3.91601	0.00368072	AT1G55020.1	ATLOX1,LOX1	lipoxygenase 1
Glyma.15G026500	OK	4.32316	0.00368072	AT1G55020.1	ATLOX1,LOX1	lipoxygenase 1
Glyma.15G029200	OK	1.28506	0.0419694	AT2G43400.1	ETFQO	electron-transfer flavoprotein:ubiquinone oxidoreductase
Glyma.15G029500	OK	2.57664	0.00368072	AT1G06040.1	STO	B-box zinc finger family protein
Glyma.15G034000	OK	3.08716	0.00368072	AT4G34890.1	ATXDH1,XDH1	xanthine dehydrogenase 1
Glyma.15G040000	OK	1.53326	0.0387254	AT3G46440.1	UXS5	UDP-XYL synthase 5
Glyma.15G045600	OK	2.68416	0.016075	AT1G11050.1		Protein kinase superfamily protein
Glyma.15G049600	OK	1.75632	0.00368072	AT1G25275.3
Glyma.15G050300	OK	-1.36093	0.00368072	AT3G26330.1	CYP71B37	cytochrome P450, family 71, subfamily B, polypeptide 37
Glyma.15G056600	OK	1.18901	0.00843938	AT5G64340.1	SAC51	sequence-specific DNA binding transcription factors;transcription regulators
Glyma.15G056700	OK	1.18901	0.00843938	AT5G50011.1	CPuORF37	conserved peptide upstream open reading frame 37
Glyma.15G058000	OK	1.7655	0.0398048	AT2G22540.1	AGL22,SVP	K-box region and MADS-box transcription factor family protein
Glyma.15G071300	OK	6.28847	0.00368072	AT4G27450.1		Aluminium induced protein with YGL and LRDR motifs
Glyma.15G077000	OK	2.74711	0.0272867	AT1G28360.1	ATERF12,ERF12	ERF domain protein 12
Glyma.15G091000	OK	1.60054	0.016075	AT5G37020.1	ARF8,ATARF8	auxin response factor 8
Glyma.15G091600	OK	2.39703	0.0248237	AT1G30360.1	ERD4	Early-responsive to dehydration stress protein (ERD4)
Glyma.15G092400	OK	1.33726	0.0175039	AT2G34660.1	ATMRP2,EST4,MRP2	multidrug resistance-associated protein 2
Glyma.15G093900	OK	2.52828	0.00368072	AT1G30040.1	ATGA2OX2,GA2OX2	gibberellin 2-oxidase
Glyma.15G098100	OK	2.36168	0.00368072	AT5G18670.1	BAM9,BMY3	beta-amylase 3
Glyma.15G098400	OK	1.76367	0.0189294	AT1G08820.1	VAP27-2	vamp/synaptobrevin-associated protein 27-2
Glyma.15G101600	OK	1.7071	0.0387254	AT3G23880.1		F-box and associated interaction domains-containing protein
Glyma.15G102000	OK	2.55118	0.00368072	AT5G35630.1	ATGSL1,GLN2,GS2	glutamine synthetase 2
Glyma.15G104900	OK	3.15042	0.00368072	AT1G03220.1		Eukaryotic aspartyl protease family protein
Glyma.15G119500	OK	2.50155	0.0286102	AT5G46890.1		Bifunctional inhibitor/lipid-transfer protein/seed storage 2S albumin superfamily protein
Glyma.15G143900	LowExp	inf	0.00368072	AT5G49350.1		Glycine-rich protein family
Glyma.15G150900	OK	1.45224	0.0125028	AT3G06810.1	IBR3	acyl-CoA dehydrogenase-related
Glyma.15G156400	OK	-1.41793	0.0248237	AT1G30900.1	BP80-3;3,VSR3;3,VSR6	VACUOLAR SORTING RECEPTOR 6
Glyma.15G161200	OK	-1.36318	0.023542	AT2G18890.1		Protein kinase superfamily protein
Glyma.15G166500	OK	2.4489	0.00368072	AT5G57180.2	CIA2	chloroplast import apparatus 2
Glyma.15G167600	OK	2.43181	0.00368072	AT1G51630.1		O-fucosyltransferase family protein
Glyma.15G169300	OK	-1.27377	0.0320811	AT5G56860.1	GATA21,GNC	GATA type zinc finger transcription factor family protein
Glyma.15G170900	OK	2.01105	0.0259775	AT5G57000.1
Glyma.15G176500	OK	-1.2176	0.0427363	AT3G13960.1	AtGRF5,GRF5	growth-regulating factor 5
Glyma.15G176600	OK	1.42353	0.0175039	AT5G35560.1		DENN (AEX-3) domain-containing protein
Glyma.15G181600	OK	2.53096	0.0310244	AT5G20740.1		Plant invertase/pectin methylesterase inhibitor superfamily protein
Glyma.15G199700	OK	3.68374	0.016075
Glyma.15G203700	OK	3.09787	0.00368072	AT4G30960.1	ATCIPK6,CIPK6,SIP3,SNRK3.14	SOS3-interacting protein 3
Glyma.15G205900	OK	1.21941	0.0460376	AT5G58070.1	ATTIL,TIL	temperature-induced lipocalin
Glyma.15G215600	OK	-1.16202	0.0460376	AT5G14210.1		Leucine-rich repeat protein kinase family protein
Glyma.15G217100	OK	2.5543	0.00368072	AT1G70890.1	MLP43	MLP-like protein 43
Glyma.15G238600	OK	inf	0.00368072
Glyma.15G239500	OK	inf	0.00368072
Glyma.15G242800	OK	5.0794	0.0222165	AT1G78530.1		Protein kinase superfamily protein
Glyma.15G246500	OK	#NAME?	0.023542	AT5G40480.1	EMB3012	embryo defective 3012
Glyma.15G246700	OK	#NAME?	0.023542	AT5G41650.1		Lactoylglutathione lyase / glyoxalase I family protein
Glyma.15G247500	OK	#NAME?	0.0320811	AT3G05660.1	AtRLP33,RLP33	receptor like protein 33
Glyma.15G250100	OK	4.24813	0.00631403	AT3G14440.1	ATNCED3,NCED3,SIS7,STO1	nine-cis-epoxycarotenoid dioxygenase 3
Glyma.15G254400	OK	1.42993	0.0189294	AT1G79060.1
Glyma.15G268000	OK	2.34026	0.00368072	AT5G57480.1		P-loop containing nucleoside triphosphate hydrolases superfamily protein
Glyma.15G270100	OK	3.43014	0.00843938
Glyma.16G011400	OK	3.34465	0.00368072	AT1G54070.1		Dormancy/auxin associated family protein
Glyma.16G018000	OK	2.38858	0.00368072	AT5G24470.1	APRR5,PRR5	pseudo-response regulator 5
Glyma.16G021200	OK	2.25104	0.00368072	AT2G46660.1	CYP78A6	cytochrome P450, family 78, subfamily A, polypeptide 6
Glyma.16G024600	OK	1.76143	0.0248237	AT1G01320.2		Tetratricopeptide repeat (TPR)-like superfamily protein
Glyma.16G030000	OK	3.64614	0.00368072	AT2G46240.1	ATBAG6,BAG6	BCL-2-associated athanogene 6
Glyma.16G031500	OK	-1.86676	0.00368072	AT1G14620.1	DECOY	decoy
Glyma.16G044500	OK	2.15609	0.0106985	AT3G26618.1	ERF1-3	eukaryotic release factor 1-3
Glyma.16G052000	OK	2.87881	0.00368072	AT5G41080.1		PLC-like phosphodiesterases superfamily protein
Glyma.16G053800	OK	1.56221	0.00843938	AT3G01990.1	ACR6	ACT domain repeat 6
Glyma.16G057700	OK	1.16663	0.0409379	AT3G27180.1		S-adenosyl-L-methionine-dependent methyltransferases superfamily protein
Glyma.16G060300	OK	3.6563	0.00843938
Glyma.16G063600	OK	3.26731	0.0175039	AT4G12560.1	CPR30	F-box and associated interaction domains-containing protein
Glyma.16G068200	OK	-2.31043	0.023542	AT5G14410.1
Glyma.16G071200	OK	2.31684	0.00368072	AT5G40470.1		RNI-like superfamily protein
Glyma.16G071500	OK	2.55912	0.00631403
Glyma.16G094800	OK	2.52487	0.00368072	AT3G25030.1		RING/U-box superfamily protein
Glyma.16G116400	OK	1.43377	0.0204591	AT1G77030.1		hydrolases, acting on acid anhydrides, in phosphorus-containing anhydrides;ATP-dependent helicases;nucleic acid binding;ATP binding;RNA binding;helicases
Glyma.16G117900	OK	1.84499	0.0297566
Glyma.16G142300	OK	2.06001	0.0145194	AT4G36850.1		PQ-loop repeat family protein / transmembrane family protein
Glyma.16G143600	OK	1.53977	0.0259775	AT3G50820.1	OEC33,PSBO-2,PSBO2	photosystem II subunit O-2
Glyma.16G149300	OK	3.08963	0.00368072	AT4G37330.1	CYP81D4	cytochrome P450, family 81, subfamily D, polypeptide 4
Glyma.16G172600	OK	-1.74402	0.0204591	AT3G59140.1	ATMRP14,MRP14	multidrug resistance-associated protein 14
Glyma.16G177900	OK	2.12277	0.0106985	AT1G01490.1		Heavy metal transport/detoxification superfamily protein
Glyma.16G178800	OK	1.43487	0.016075	AT5G52640.1	ATHS83,AtHsp90-1,ATHSP90.1,HSP81-1,HSP81.1,HSP83,HSP90.1	heat shock protein 90.1
Glyma.16G181200	OK	3.91912	0.0106985	AT4G23420.1		NAD(P)-binding Rossmann-fold superfamily protein
Glyma.16G189000	OK	-1.88581	0.0189294	AT5G23850.1		Arabidopsis thaliana protein of unknown function (DUF821)
Glyma.16G189300	OK	-1.35472	0.0320811	AT5G23760.1		Copper transport protein family
Glyma.16G196300	OK	1.97514	0.0259775	AT5G03840.1	TFL-1,TFL1	PEBP (phosphatidylethanolamine-binding protein) family protein
Glyma.16G202500	OK	-1.1687	0.0479516	AT5G62200.1		Embryo-specific protein 3, (ATS3)
Glyma.16G204700	LowExp	2.8004	0.0427363	AT1G12380.1
Glyma.16G209500	OK	2.33125	0.0449686	AT1G73210.2		Protein of unknown function (DUF789)
Glyma.16G209800	OK	2.6335	0.00368072	AT5G08370.1	AGAL2,AtAGAL2	alpha-galactosidase 2
Glyma.16G212400	OK	2.04287	0.0333761	AT1G17860.1		Kunitz family trypsin and protease inhibitor protein
Glyma.16G217600	OK	1.61707	0.0248237	AT1G73530.1		RNA-binding (RRM/RBD/RNP motifs) family protein
Glyma.17G001800	OK	-1.481	0.0106985	AT1G33440.1		Major facilitator superfamily protein
Glyma.17G005800	OK	3.65826	0.0286102	AT1G48050.1	ATKU80,KU80	Ku80 family protein
Glyma.17G007900	OK	2.03115	0.0409379	AT4G16490.1		ARM repeat superfamily protein
Glyma.17G009800	OK	-1.62021	0.0106985	AT1G05010.1	ACO4,EAT1,EFE	ethylene-forming enzyme
Glyma.17G036300	OK	2.0576	0.016075	AT1G47960.1	ATC/VIF1,C/VIF1	cell wall / vacuolar inhibitor of fructosidase 1
Glyma.17G039400	OK	-2.45521	0.0189294
Glyma.17G040700	OK	3.01323	0.0189294	AT3G17510.1	CIPK1,SnRK3.16	CBL-interacting protein kinase 1
Glyma.17G045900	OK	1.30405	0.0204591	AT2G03140.2		alpha/beta-Hydrolases superfamily protein
Glyma.17G049200	OK	1.17088	0.0320811	AT5G21940.1
Glyma.17G059100	OK	3.2001	0.00843938	AT5G57180.1	CIA2	chloroplast import apparatus 2
Glyma.17G059900	OK	2.60445	0.00368072	AT4G25850.1	ORP4B	OSBP(oxysterol binding protein)-related protein 4B
Glyma.17G066600	OK	3.32614	0.00368072	AT5G57660.1	ATCOL5,COL5	CONSTANS-like 5
Glyma.17G067800	OK	5.58738	0.00368072	AT2G18700.1	ATTPS11,ATTPSB,TPS11	trehalose phosphatase/synthase 11
Glyma.17G074300	OK	3.54257	0.00368072	AT2G24240.1		BTB/POZ domain with WD40/YVTN repeat-like protein
Glyma.17G083800	OK	-1.39984	0.0259775	AT5G35520.1	ATMIS12,MIS12	minichromosome instability 12 (mis12)-like
Glyma.17G092400	OK	2.52194	0.00368072	AT1G23820.1	SPDS1	spermidine synthase 1
Glyma.17G096400	LowExp	inf	0.00368072	AT5G62680.1		Major facilitator superfamily protein
Glyma.17G096700	OK	1.31882	0.0427363	AT3G01470.1	ATHB-1,ATHB1,HAT5,HB-1,HD-ZIP-1	homeobox 1
Glyma.17G111400	OK	2.74096	0.00368072	AT5G20250.4	DIN10	Raffinose synthase family protein
Glyma.17G114700	OK	1.73669	0.00843938	AT2G26660.1	ATSPX2,SPX2	SPX domain gene 2
Glyma.17G115600	OK	3.83854	0.00843938	AT4G32400.1	ATBT1,EMB104,EMB42,SHS1	Mitochondrial substrate carrier family protein
Glyma.17G119000	OK	inf	0.00368072
Glyma.17G128000	OK	7.15157	0.00368072	AT5G03860.1	MLS	malate synthase
Glyma.17G133200	OK	1.22778	0.0398048	AT4G22890.1	PGR5-LIKE A	PGR5-LIKE A
Glyma.17G134200	OK	-2.05527	0.0106985	AT4G12300.1	CYP706A4	cytochrome P450, family 706, subfamily A, polypeptide 4
Glyma.17G137600	OK	1.70474	0.0145194	AT1G62750.1	ATSCO1,ATSCO1/CPEF-G,SCO1	Translation elongation factor EFG/EF2 protein
Glyma.17G139400	OK	inf	0.00368072	AT1G12110.1	ATNRT1,B-1,CHL1,CHL1-1,NRT1,NRT1.1	nitrate transporter 1.1
Glyma.17G140200	OK	4.30257	0.00368072	AT2G45180.1		Bifunctional inhibitor/lipid-transfer protein/seed storage 2S albumin superfamily protein
Glyma.17G141200	OK	1.96383	0.0175039	AT4G16563.1		Eukaryotic aspartyl protease family protein
Glyma.17G141400	OK	1.61422	0.0204591
Glyma.17G142700	OK	3.38863	0.00368072	AT5G47380.1		Protein of unknown function, DUF547
Glyma.17G144700	OK	1.50768	0.0189294	AT4G16780.1	ATHB-2,ATHB2,HAT4,HB-2	homeobox protein 2
Glyma.17G145400	OK	3.00986	0.0175039	AT4G17500.1	ATERF-1,ERF-1	ethylene responsive element binding factor 1
Glyma.17G150100	OK	2.29923	0.00368072	AT4G17090.1	BAM3,BMY8,CT-BMY	chloroplast beta-amylase
Glyma.17G157600	OK	1.26848	0.0439224	AT4G37790.1	HAT22	Homeobox-leucine zipper protein family
Glyma.17G163800	OK	-1.65769	0.0145194	AT2G23090.1		Uncharacterised protein family SERF
Glyma.17G164400	OK	2.53406	0.0310244	AT4G37470.1		alpha/beta-Hydrolases superfamily protein
Glyma.17G165300	OK	4.24069	0.00368072	AT4G37390.1	AUR3,BRU6,GH3-2,GH3.2,YDK1	Auxin-responsive GH3 family protein
Glyma.17G167100	OK	1.37034	0.0272867	AT2G23290.1	AtMYB70,MYB70	myb domain protein 70
Glyma.17G171100	OK	2.96858	0.00368072	AT1G67980.1	CCOAMT	caffeoyl-CoA 3-O-methyltransferase
Glyma.17G178000	OK	2.90874	0.0356928	AT5G66860.1		Ribosomal protein L25/Gln-tRNA synthetase, anti-codon-binding domain
Glyma.17G178500	LowExp	inf	0.0320811	AT4G37180.1		Homeodomain-like superfamily protein
Glyma.17G178800	OK	1.4124	0.0125028	AT5G66880.1	SNRK2-3,SNRK2.3,SRK2I	sucrose nonfermenting 1(SNF1)-related protein kinase 2.3
Glyma.17G179200	OK	1.45119	0.00368072	AT5G66900.1		Disease resistance protein (CC-NBS-LRR class) family
Glyma.17G179700	OK	2.36041	0.00368072	AT3G28050.1		nodulin MtN21 /EamA-like transporter family protein
Glyma.17G179800	OK	2.36041	0.00368072	AT2G26930.1	ATCDPMEK,CDPMEK,ISPE,PDE277	4-(cytidine 5\'-phospho)-2-C-methyl-D-erithritol kinase
Glyma.17G179900	OK	2.36041	0.00368072	AT5G57280.1		S-adenosyl-L-methionine-dependent methyltransferases superfamily protein
Glyma.17G192000	OK	2.79477	0.0333761	AT5G49630.1	AAP6	amino acid permease 6
Glyma.17G206800	OK	-1.25993	0.023542	AT5G23535.1		KOW domain-containing protein
Glyma.17G221800	OK	#NAME?	0.00368072	AT2G24860.1		DnaJ/Hsp40 cysteine-rich domain superfamily protein
Glyma.17G223400	OK	-1.18225	0.00843938	AT4G31840.1	AtENODL15,ENODL15	early nodulin-like protein 15
Glyma.17G232600	OK	1.83539	0.0419694	AT2G22840.1	AtGRF1,GRF1	growth-regulating factor 1
Glyma.17G235300	OK	2.47934	0.00368072	AT3G03990.1		alpha/beta-Hydrolases superfamily protein
Glyma.17G236800	OK	2.65878	0.00368072	AT5G67360.1	ARA12	Subtilase family protein
Glyma.17G242400	OK	1.99666	0.0175039	AT4G25000.1	AMY1,ATAMY1	alpha-amylase-like
Glyma.17G245500	OK	1.98631	0.0272867	AT4G33300.1	ADR1-L1	ADR1-like 1
Glyma.17G245600	OK	1.62858	0.0106985	AT4G33300.1	ADR1-L1	ADR1-like 1
Glyma.17G254100	OK	-3.71547	0.0460376	AT1G45130.1	BGAL5	beta-galactosidase 5
Glyma.17G255900	OK	2.89295	0.00368072	AT4G31500.1	ATR4,CYP83B1,RED1,RNT1,SUR2	cytochrome P450, family 83, subfamily B, polypeptide 1
Glyma.17G256000	OK	2.61489	0.00368072
Glyma.17G258100	OK	-1.29686	0.0356928	AT2G18420.1		Gibberellin-regulated family protein
Glyma.17G258800	OK	3.32211	0.0367103	AT1G75810.1
Glyma.18G002200	OK	3.32977	0.00368072	AT3G23820.1	GAE6	UDP-D-glucuronate 4-epimerase 6
Glyma.18G003200	OK	2.61252	0.00368072	AT3G23730.1	XTH16	xyloglucan endotransglucosylase/hydrolase 16
Glyma.18G003800	OK	1.76864	0.00631403	AT3G23670.1	KINESIN-12B,PAKRP1L	phragmoplast-associated kinesin-related protein, putative
Glyma.18G004900	OK	4.19457	0.00631403	AT1G27290.1
Glyma.18G006600	OK	1.45275	0.0248237	AT1G67340.1		HCP-like superfamily protein with MYND-type zinc finger
Glyma.18G022700	OK	2.0019	0.023542	AT3G10985.1	ATWI-12,SAG20,WI12	senescence associated gene 20
Glyma.18G023200	OK	1.45803	0.0175039	AT2G40400.1		Protein of unknown function (DUF399 and DUF3411)
Glyma.18G024600	OK	1.2409	0.0310244	AT2G40300.1	ATFER4,FER4	ferritin 4
Glyma.18G029300	OK	2.67534	0.00368072	AT2G40000.1	ATHSPRO2,HSPRO2	ortholog of sugar beet HS1 PRO-1 2
Glyma.18G031300	OK	1.91328	0.0106985	AT2G39890.1	ATPROT1,PROT1	proline transporter 1
Glyma.18G031800	OK	1.97619	0.023542	AT2G39870.1
Glyma.18G035300	OK	1.81895	0.0320811	AT2G44920.1		Tetratricopeptide repeat (TPR)-like superfamily protein
Glyma.18G039100	OK	1.37036	0.0248237	AT3G03440.1		ARM repeat superfamily protein
Glyma.18G041400	OK	3.5902	0.00368072	AT1G66180.1		Eukaryotic aspartyl protease family protein
Glyma.18G041800	OK	2.31882	0.0248237	AT3G05230.1		Signal peptidase subunit
Glyma.18G044200	OK	1.86573	0.0377329	AT5G17300.1	RVE1	Homeodomain-like superfamily protein
Glyma.18G045200	OK	3.35886	0.016075	AT5G56550.1	ATOXS3,OXS3	oxidative stress 3
Glyma.18G052600	OK	inf	0.00368072	AT4G33355.1		Bifunctional inhibitor/lipid-transfer protein/seed storage 2S albumin superfamily protein
Glyma.18G054100	OK	3.69444	0.00368072	AT5G58350.1	WNK4,ZIK2	with no lysine (K) kinase 4
Glyma.18G055800	OK	-1.57251	0.0427363	AT3G56220.1		transcription regulators
Glyma.18G061100	OK	6.29575	0.00843938	AT3G47340.1	ASN1,AT-ASN1,DIN6	glutamine-dependent asparagine synthase 1
Glyma.18G063200	OK	3.10462	0.00631403	AT2G38170.3	ATCAX1,CAX1,RCI4	cation exchanger 1
Glyma.18G064900	OK	1.33362	0.0272867	AT3G54140.1	ATPTR1,PTR1	peptide transporter 1
Glyma.18G070800	OK	1.99972	0.00631403	AT3G20898.1
Glyma.18G072800	OK	2.41524	0.00368072	AT1G55760.1		BTB/POZ domain-containing protein
Glyma.18G077500	OK	1.88018	0.00368072	AT4G14540.1	NF-YB3	nuclear factor Y, subunit B3
Glyma.18G090900	OK	1.45761	0.034605	AT5G10770.1		Eukaryotic aspartyl protease family protein
Glyma.18G091600	OK	1.16742	0.0286102	AT1G50640.1	ATERF3,ERF3	ethylene responsive element binding factor 3
Glyma.18G096800	OK	1.20498	0.0259775	AT4G27010.1
Glyma.18G096900	OK	-1.79042	0.00368072	AT3G20390.1		endoribonuclease L-PSP family protein
Glyma.18G109000	OK	-3.32373	0.00368072	AT4G17310.1
Glyma.18G116900	OK	6.86423	0.00368072	AT2G13360.1	AGT,AGT1,SGAT	alanine:glyoxylate aminotransferase
Glyma.18G140800	OK	-1.46893	0.0145194	AT1G60790.1	TBL2	Plant protein of unknown function (DUF828)
Glyma.18G158300	OK	1.91637	0.0356928	AT3G07310.1		Protein of unknown function (DUF760)
Glyma.18G186800	OK	-1.98682	0.00368072	AT5G06060.1		NAD(P)-binding Rossmann-fold superfamily protein
Glyma.18G200300	OK	-1.45412	0.00368072	AT1G32780.1		GroES-like zinc-binding dehydrogenase family protein
Glyma.18G212200	OK	4.39479	0.00368072	AT5G58380.1	CIPK10,PKS2,SIP1,SNRK3.8	SOS3-interacting protein 1
Glyma.18G221300	OK	3.0446	0.00843938	AT1G24620.1		EF hand calcium-binding protein family
Glyma.18G231500	OK	3.50022	0.00368072
Glyma.18G232500	OK	4.30124	0.00368072	AT1G04645.1		Plant self-incompatibility protein S1 family
Glyma.18G232700	OK	2.60849	0.00368072	AT1G04645.1		Plant self-incompatibility protein S1 family
Glyma.18G238200	OK	2.18179	0.016075	AT4G01250.1	AtWRKY22,WRKY22	WRKY family transcription factor
Glyma.18G238700	OK	2.26905	0.00368072	AT1G01470.1	LEA14,LSR3	Late embryogenesis abundant protein
Glyma.18G246800	OK	-1.72738	0.0460376	AT3G25500.1	AFH1,AHF1,ATFH1,FH1	formin homology 1
Glyma.18G255000	OK	1.60336	0.00631403	AT5G15070.1		Phosphoglycerate mutase-like family protein
Glyma.18G263600	OK	1.48435	0.0398048	AT3G29240.1		Protein of unknown function (DUF179)
Glyma.18G273200	OK	2.03569	0.023542	AT5G24530.1	DMR6	2-oxoglutarate (2OG) and Fe(II)-dependent oxygenase superfamily protein
Glyma.18G289100	OK	1.9407	0.00368072	AT5G02500.1	AT-HSC70-1,HSC70,HSC70-1,HSP70-1	heat shock cognate protein 70-1
Glyma.18G291600	OK	1.21883	0.0356928	AT2G39650.1		Protein of unknown function (DUF506)
Glyma.18G294200	OK	3.7834	0.00368072	AT3G18280.1		Bifunctional inhibitor/lipid-transfer protein/seed storage 2S albumin superfamily protein
Glyma.18G294300	OK	2.41657	0.0419694	AT5G38200.1		Class I glutamine amidotransferase-like superfamily protein
Glyma.18G300500	OK	2.47361	0.00368072	AT2G43120.1		RmlC-like cupins superfamily protein
Glyma.18G301500	OK	1.49002	0.00368072	AT5G13180.1	ANAC083,NAC083,VNI2	NAC domain containing protein 83
Glyma.19G046600	OK	1.80203	0.0333761	AT5G38410.1		Ribulose bisphosphate carboxylase (small chain) family protein
Glyma.19G046800	OK	1.94563	0.0189294	AT5G38410.1		Ribulose bisphosphate carboxylase (small chain) family protein
Glyma.19G050300	OK	1.47343	0.00368072	AT5G16150.1	GLT1,PGLCT	plastidic GLC translocator
Glyma.19G051500	OK	1.30072	0.0427363	AT3G01650.1	RGLG1	RING domain ligase1
Glyma.19G070700	OK	-1.47857	0.00368072	AT1G48590.3		Calcium-dependent lipid-binding (CaLB domain) family protein
Glyma.19G071300	OK	1.48465	0.046877	AT3G27160.1	GHS1	Ribosomal protein S21 family protein
Glyma.19G074200	OK	3.1538	0.00368072	AT3G01860.1
Glyma.19G102400	OK	1.67379	0.00843938	AT3G26740.1	CCL	CCR-like
Glyma.19G109400	OK	1.68796	0.0106985	AT1G08570.1	ACHT4	atypical CYS HIS rich thioredoxin 4
Glyma.19G116400	OK	1.56911	0.0145194	AT1G58030.1	CAT2	cationic amino acid transporter 2
Glyma.19G118500	OK	-2.14787	0.00843938	AT1G26780.2	AtMYB117,LOF1,MYB117	myb domain protein 117
Glyma.19G120200	OK	-2.61241	0.016075	AT1G33110.1		MATE efflux family protein
Glyma.19G123400	OK	3.899	0.023542	AT2G41120.1
Glyma.19G126400	OK	1.85546	0.00843938	AT5G07050.1		nodulin MtN21 /EamA-like transporter family protein
Glyma.19G132900	OK	4.60368	0.00368072	AT5G04040.1	SDP1	Patatin-like phospholipase family protein
Glyma.19G140100	OK	-1.60469	0.00843938	AT2G41820.1		Leucine-rich repeat protein kinase family protein
Glyma.19G151300	OK	3.22801	0.0175039	AT1G65870.1		Disease resistance-responsive (dirigent-like protein) family protein
Glyma.19G163200	OK	-1.13312	0.0409379	AT4G14420.1		HR-like lesion-inducing protein-related
Glyma.19G166500	OK	1.84526	0.00368072	AT4G28570.1		Long-chain fatty alcohol dehydrogenase family protein
Glyma.19G167200	OK	-1.72952	0.0125028	AT5G44040.1
Glyma.19G178100	OK	-1.38109	0.023542	AT3G09630.1		Ribosomal protein L4/L1 family
Glyma.19G178200	OK	-2.22154	0.0125028	AT2G28550.3	RAP2.7,TOE1	related to AP2.7
Glyma.19G186600	OK	2.02504	0.016075	AT3G21540.1		transducin family protein / WD-40 repeat family protein
Glyma.19G188700	OK	2.47508	0.00631403	AT2G36660.1	PAB7	poly(A) binding protein 7
Glyma.19G192600	OK	1.63453	0.016075	AT2G36410.3		Family of unknown function (DUF662)
Glyma.19G214300	OK	3.11348	0.0175039	AT2G47485.1
Glyma.19G221600	OK	-1.35134	0.0398048	AT3G62110.1		Pectin lyase-like superfamily protein
Glyma.19G224900	OK	-1.49497	0.0286102
Glyma.19G232400	OK	1.73728	0.00368072	AT1G56220.3		Dormancy/auxin associated family protein
Glyma.19G233000	OK	2.66033	0.00368072	AT5G27730.1		Protein of unknown function (DUF1624)
Glyma.19G236700	OK	1.90949	0.0377329	AT3G06130.1		Heavy metal transport/detoxification superfamily protein
Glyma.19G241200	OK	1.73899	0.0222165	AT1G54570.1		Esterase/lipase/thioesterase family protein
Glyma.19G242900	OK	1.33748	0.0419694	AT3G04910.1	ATWNK1,WNK1,ZIK4	with no lysine (K) kinase 1
Glyma.19G244800	OK	5.57198	0.00631403	AT5G28770.2	AtbZIP63,BZO2H3	bZIP transcription factor family protein
Glyma.19G245100	OK	1.23464	0.0419694	AT3G04740.1	ATMED14,MED14,SWP	RNA polymerase II transcription mediators
Glyma.19G245500	OK	3.14913	0.00368072	AT3G04720.1	HEL,PR-4,PR4	pathogenesis-related 4
Glyma.19G254500	OK	1.67126	0.016075	AT4G01070.1	GT72B1,UGT72B1	UDP-Glycosyltransferase superfamily protein
Glyma.19G262400	OK	2.82997	0.00368072	AT3G14280.1
Glyma.20G006400	OK	1.56775	0.0419694	AT1G20980.1	ATSPL14,FBR6,SPL14,SPL1R2	squamosa promoter binding protein-like 14
Glyma.20G010600	OK	3.1381	0.00843938	AT5G13770.1		Pentatricopeptide repeat (PPR-like) superfamily protein
Glyma.20G012900	OK	2.0551	0.0320811	AT1G49750.1		Leucine-rich repeat (LRR) family protein
Glyma.20G029600	OK	inf	0.00368072
Glyma.20G031700	OK	2.33649	0.00368072	AT1G14040.1		EXS (ERD1/XPR1/SYG1) family protein
Glyma.20G048300	OK	2.24908	0.00631403	AT1G14370.1	APK2A,PBL2	protein kinase 2A
Glyma.20G060000	OK	1.44231	0.0387254	AT2G04360.1
Glyma.20G070100	OK	2.6447	0.00368072	AT5G07580.1		Integrase-type DNA-binding superfamily protein
Glyma.20G080000	OK	3.03666	0.0145194	AT1G04610.1	YUC3	YUCCA 3
Glyma.20G082500	OK	1.92263	0.0204591
Glyma.20G107800	OK	2.29857	0.00368072	AT1G68010.1	ATHPR1,HPR	hydroxypyruvate reductase
Glyma.20G113100	OK	2.64996	0.0204591	AT2G39210.1		Major facilitator superfamily protein
Glyma.20G113300	OK	1.62409	0.0125028	AT3G10420.2		P-loop containing nucleoside triphosphate hydrolases superfamily protein
Glyma.20G115600	OK	3.58116	0.0125028	AT1G68520.1		B-box type zinc finger protein with CCT domain
Glyma.20G141000	OK	1.99463	0.00631403	AT4G21215.2
Glyma.20G143900	OK	1.25669	0.0356928	AT5G27600.1	ATLACS7,LACS7	long-chain acyl-CoA synthetase 7
Glyma.20G144800	OK	5.34963	0.00368072	AT2G32150.1		Haloacid dehalogenase-like hydrolase (HAD) superfamily protein
Glyma.20G147800	OK	2.48502	0.0377329
Glyma.20G148100	OK	1.78309	0.00843938	AT4G14880.1	ATCYS-3A,CYTACS1,OASA1,OLD3	O-acetylserine (thiol) lyase (OAS-TL) isoform A1
Glyma.20G150600	OK	1.67192	0.00631403	AT3G22840.1	ELIP,ELIP1	Chlorophyll A-B binding family protein
Glyma.20G156800	OK	1.47233	0.00368072	AT5G62020.1	AT-HSFB2A,HSFB2A	heat shock transcription factor B2A
Glyma.20G158700	OK	inf	0.00368072	AT5G10530.1		Concanavalin A-like lectin protein kinase family protein
Glyma.20G168600	OK	inf	0.00368072
Glyma.20G170500	OK	-1.36671	0.0297566	AT1G71710.1		DNAse I-like superfamily protein
Glyma.20G177800	OK	1.47823	0.00843938	AT2G35800.1		mitochondrial substrate carrier family protein
Glyma.20G184800	OK	inf	0.00368072
Glyma.20G190800	OK	1.2925	0.0449686	AT5G40460.1
Glyma.20G195900	OK	3.19892	0.00368072	AT5G07580.1		Integrase-type DNA-binding superfamily protein
Glyma.20G204000	OK	2.17482	0.00368072	AT3G54700.1	PHT1;7	phosphate transporter 1;7
Glyma.20G217100	OK	-3.07837	0.0248237	AT1G64640.1	AtENODL8,ENODL8	early nodulin-like protein 8
Glyma.20G220100	OK	1.61569	0.0125028	AT2G02230.1	AtPP2-B1,PP2-B1	phloem protein 2-B1
Glyma.20G230900	OK	1.53537	0.0320811	AT1G54710.1	ATATG18H,ATG18H	homolog of yeast autophagy 18 (ATG18) H
Glyma.20G232900	OK	1.76114	0.0427363	AT1G08980.1	AMI1,ATAMI1,ATTOC64-I,TOC64-I	amidase 1
Glyma.20G242600	OK	3.44401	0.00368072
Glyma.20G243500	OK	1.53295	0.0419694	AT2G45290.1		Transketolase
Glyma.20G246200	OK	1.76828	0.034605	AT2G43330.1	ATINT1,INT1	inositol transporter 1
Glyma.U013600	OK	1.59263	0.0377329	AT4G31500.1	ATR4,CYP83B1,RED1,RNT1,SUR2	cytochrome P450, family 83, subfamily B, polypeptide 1
Glyma.U013700	OK	1.59263	0.0377329	AT4G31500.1	ATR4,CYP83B1,RED1,RNT1,SUR2	cytochrome P450, family 83, subfamily B, polypeptide 1
Glyma.U033600	OK	-1.47297	0.0367103	AT3G45930.1		Histone superfamily protein
Glyma.U041700	OK	-3.30154	0.0310244	AT1G04040.1		HAD superfamily, subfamily IIIB acid phosphatase
Unknown	OK	inf	0.00368072
