# Supplementary material for: POWR1 is a domestication gene pleiotropically regulating seed quality and yield in soybean
Source: Nat Commun. 2022 Jun 1;13:3051. doi: 10.1038/s41467-022-30314-7 (PMC9160092; doi:10.1038/s41467-022-30314-7)
Supplement: Supplementary file 9 — Source Data [file 41467_2022_30314_MOESM9_ESM.xlsx]

## Sheet: Figure1a
Figure 1a	gwas-oil	SNP	CHR	BP	P	gwas-protein	SNP	CHR	BP	P	gwas-SW	SNP	CHR	BP	P
		ss715637162	20	29015399	0.96063		ss715637162	20	29015399	0.57985		29015399	20	29015399	0.61192
		S20_29046190	20	29046190	0.91974		S20_29046190	20	29046190	0.05506		29046150	20	29046150	0.77318
		S20_29046436	20	29046436	0.0013		S20_29046436	20	29046436	0.05702		29046190	20	29046190	0.61793
		S20_29046556	20	29046556	0.00032322		S20_29046556	20	29046556	0.0512		29046436	20	29046436	0.00798
		S20_29047053	20	29047053	0.00057639		S20_29047053	20	29047053	0.09131		29046556	20	29046556	0.00538
		S20_29047261	20	29047261	1.7618e-06		S20_29047261	20	29047261	0.00807		29046632	20	29046632	0.89456
		S20_29047376	20	29047376	0.00059357		S20_29047376	20	29047376	0.24561		29047053	20	29047053	0.00541
		S20_29047542	20	29047542	0.66063		S20_29047542	20	29047542	0.77186		29047188	20	29047188	0.77318
		S20_29047554	20	29047554	0.000188		S20_29047554	20	29047554	0.08614		29047218	20	29047218	0.67247
		S20_29047632	20	29047632	0.57584		S20_29047632	20	29047632	0.65015		29047261	20	29047261	2.9101e-09
		S20_29047662	20	29047662	0.22378		S20_29047662	20	29047662	0.66484		29047376	20	29047376	0.00474
		S20_29047878	20	29047878	0.31647		S20_29047878	20	29047878	0.40919		29047542	20	29047542	0.64633
		S20_29047985	20	29047985	3.9938e-07		S20_29047985	20	29047985	0.00872		29047554	20	29047554	0.00447
		S20_29048368	20	29048368	1.1584e-05		S20_29048368	20	29048368	0.17121		29047632	20	29047632	0.53873
		S20_29048474	20	29048474	0.00256		S20_29048474	20	29048474	0.11896		29047662	20	29047662	0.6988
		S20_29048611	20	29048611	3.6343e-06		S20_29048611	20	29048611	0.01334		29047878	20	29047878	0.63946
		S20_29048892	20	29048892	0.00074583		S20_29048892	20	29048892	0.20187		29047985	20	29047985	4.012e-08
		S20_29048904	20	29048904	9.4602e-05		S20_29048904	20	29048904	0.21064		29048264	20	29048264	0.14435
		S20_29048920	20	29048920	2.2179e-08		S20_29048920	20	29048920	0.0015		29048368	20	29048368	0.00316
		S20_29048987	20	29048987	5.2284e-05		S20_29048987	20	29048987	0.08723		29048376	20	29048376	0.76642
		S20_29049172	20	29049172	4.4673e-06		S20_29049172	20	29049172	0.01712		29048474	20	29048474	0.00135
		S20_29049176	20	29049176	0.92272		S20_29049176	20	29049176	0.13484		29048478	20	29048478	0.77318
		S20_29049351	20	29049351	9.6811e-07		S20_29049351	20	29049351	0.00406		29048611	20	29048611	8.5107e-08
		S20_29049502	20	29049502	0.80097		S20_29049502	20	29049502	0.07426		29048892	20	29048892	0.0018
		S20_29049518	20	29049518	0.63228		S20_29049518	20	29049518	0.24635		29048904	20	29048904	0.00535
		S20_29050274	20	29050274	0.30298		S20_29050274	20	29050274	0.42774		29048920	20	29048920	3.5738e-10
		S20_29050600	20	29050600	0.1656		S20_29050600	20	29050600	0.255		29048987	20	29048987	0.00458
		S20_29050645	20	29050645	0.88112		S20_29050645	20	29050645	0.26835		29049172	20	29049172	8.904e-08
		S20_29051105	20	29051105	0.32615		S20_29051105	20	29051105	0.55565		29049176	20	29049176	0.61793
		S20_29051244	20	29051244	0.0004284		S20_29051244	20	29051244	0.09231		29049351	20	29049351	2.9897e-09
		S20_29051377	20	29051377	0.00223		S20_29051377	20	29051377	0.15274		29049502	20	29049502	0.6181
		S20_29051539	20	29051539	3.8619e-06		S20_29051539	20	29051539	0.00776		29049518	20	29049518	0.67808
		S20_29051708	20	29051708	0.69928		S20_29051708	20	29051708	0.59717		29050274	20	29050274	0.65574
		S20_29051786	20	29051786	3.0536e-06		S20_29051786	20	29051786	0.01551		29050453	20	29050453	0.85812
		S20_29051792	20	29051792	0.0036		S20_29051792	20	29051792	0.1997		29050491	20	29050491	0.82585
		S20_29051823	20	29051823	2.8783e-06		S20_29051823	20	29051823	0.00189		29050600	20	29050600	0.63946
		S20_29051990	20	29051990	2.2046e-06		S20_29051990	20	29051990	0.01233		29050645	20	29050645	0.63234
		S20_29052117	20	29052117	0.00067998		S20_29052117	20	29052117	0.08236		29050720	20	29050720	0.77318
		S20_29052135	20	29052135	0.00089843		S20_29052135	20	29052135	0.13439		29051053	20	29051053	0.84197
		S20_29052627	20	29052627	0.71673		S20_29052627	20	29052627	0.43936		29051072	20	29051072	0.77529
		S20_29052648	20	29052648	0.21051		S20_29052648	20	29052648	0.68184		29051105	20	29051105	0.79219
		S20_29052732	20	29052732	1.7618e-07		S20_29052732	20	29052732	0.00988		29051244	20	29051244	0.00528
		S20_29052760	20	29052760	0.30368		S20_29052760	20	29052760	0.40444		29051377	20	29051377	0.00036909
		S20_29052973	20	29052973	5.2783e-05		S20_29052973	20	29052973	0.16357		29051539	20	29051539	4.1477e-08
		S20_29053032	20	29053032	0.69112		S20_29053032	20	29053032	0.48046		29051708	20	29051708	0.90709
		S20_29053191	20	29053191	2.5036e-05		S20_29053191	20	29053191	0.14192		29051786	20	29051786	8.2039e-09
		S20_29053247	20	29053247	0.88012		S20_29053247	20	29053247	0.51169		29051792	20	29051792	0.0032
		S20_29053342	20	29053342	1.5959e-06		S20_29053342	20	29053342	0.00374		29051823	20	29051823	0.00314
		S20_29053358	20	29053358	0.21903		S20_29053358	20	29053358	0.59471		29051908	20	29051908	0.77318
		S20_29053515	20	29053515	5.1831e-06		S20_29053515	20	29053515	0.03646		29051990	20	29051990	4.0974e-08
		S20_29053529	20	29053529	0.85679		S20_29053529	20	29053529	0.46393		29052117	20	29052117	0.0051
		S20_29053533	20	29053533	0.80798		S20_29053533	20	29053533	0.57335		29052135	20	29052135	0.00164
		S20_29053607	20	29053607	6.1848e-06		S20_29053607	20	29053607	0.01543		29052627	20	29052627	0.71983
		S20_29053740	20	29053740	0.90726		S20_29053740	20	29053740	0.12431		29052648	20	29052648	0.62992
		S20_29053776	20	29053776	6.0919e-06		S20_29053776	20	29053776	0.00247		29052732	20	29052732	3.1994e-09
		S20_29053785	20	29053785	8.057e-07		S20_29053785	20	29053785	0.00124		29052760	20	29052760	0.63946
		S20_29054219	20	29054219	0.00016686		S20_29054219	20	29054219	0.1328		29052973	20	29052973	0.00469
		S20_29054300	20	29054300	4.2688e-06		S20_29054300	20	29054300	0.00449		29053032	20	29053032	0.7052
		S20_29054593	20	29054593	0.00071007		S20_29054593	20	29054593	0.21233		29053057	20	29053057	0.77734
		S20_29054887	20	29054887	0.00175		S20_29054887	20	29054887	0.17837		29053191	20	29053191	0.00488
		S20_29055129	20	29055129	0.00049042		S20_29055129	20	29055129	0.05822		29053247	20	29053247	0.64515
		S20_29055145	20	29055145	0.00075601		S20_29055145	20	29055145	0.17931		29053342	20	29053342	3.5738e-10
		S20_29055790	20	29055790	0.53241		S20_29055790	20	29055790	0.72881		29053358	20	29053358	0.62218
		S20_29056134	20	29056134	0.17016		S20_29056134	20	29056134	0.63169		29053515	20	29053515	2.1369e-09
		S20_29056361	20	29056361	1.0531e-06		S20_29056361	20	29056361	0.0074		29053529	20	29053529	0.77506
		S20_29056388	20	29056388	7.965e-05		S20_29056388	20	29056388	0.14072		29053533	20	29053533	0.73768
		S20_29056661	20	29056661	0.00057046		S20_29056661	20	29056661	0.13708		29053607	20	29053607	1.486e-07
		S20_29057071	20	29057071	0.7429		S20_29057071	20	29057071	0.1212		29053740	20	29053740	0.82542
		S20_29057110	20	29057110	0.76716		S20_29057110	20	29057110	0.66305		29053776	20	29053776	1.449e-08
		S20_29057143	20	29057143	0.75732		S20_29057143	20	29057143	0.05513		29053785	20	29053785	5.7547e-07
		S20_29057482	20	29057482	0.00082406		S20_29057482	20	29057482	0.19093		29054153	20	29054153	0.77511
		S20_29058053	20	29058053	9.5557e-07		S20_29058053	20	29058053	0.00725		29054219	20	29054219	2.2927e-05
		S20_29058289	20	29058289	3.8717e-07		S20_29058289	20	29058289	0.00541		29054300	20	29054300	6.8984e-08
		S20_29058678	20	29058678	4.2301e-06		S20_29058678	20	29058678	0.01555		29054593	20	29054593	0.00169
		S20_29058926	20	29058926	0.7304		S20_29058926	20	29058926	0.15165		29054887	20	29054887	0.00108
		S20_29058927	20	29058927	9.9276e-05		S20_29058927	20	29058927	0.10122		29054913	20	29054913	0.79421
		S20_29058982	20	29058982	4.0512e-07		S20_29058982	20	29058982	0.00354		29055129	20	29055129	0.00162
		S20_29059064	20	29059064	0.36425		S20_29059064	20	29059064	0.62731		29055145	20	29055145	0.00353
		S20_29059102	20	29059102	9.1459e-08		S20_29059102	20	29059102	7.8822e-05		29055204	20	29055204	0.82152
		S20_29059154	20	29059154	0.00010944		S20_29059154	20	29059154	0.30901		29055790	20	29055790	0.48381
		S20_29059191	20	29059191	0.19258		S20_29059191	20	29059191	0.89431		29056087	20	29056087	0.38629
		S20_29059372	20	29059372	1.0611e-07		S20_29059372	20	29059372	0.00037982		29056134	20	29056134	0.83823
		S20_29059470	20	29059470	8.2943e-05		S20_29059470	20	29059470	0.15176		29056361	20	29056361	4.1378e-08
		S20_29059481	20	29059481	8.7646e-06		S20_29059481	20	29059481	0.04662		29056388	20	29056388	0.00152
		S20_29060131	20	29060131	1.3549e-06		S20_29060131	20	29060131	0.00748		29056406	20	29056406	0.77318
		S20_29060398	20	29060398	2.7855e-05		S20_29060398	20	29060398	0.00555		29056661	20	29056661	0.00116
		S20_29060417	20	29060417	5.7264e-05		S20_29060417	20	29060417	0.19913		29056835	20	29056835	0.76462
		S20_29060447	20	29060447	0.00106		S20_29060447	20	29060447	0.2432		29057071	20	29057071	0.83826
		S20_29060603	20	29060603	0.00085034		S20_29060603	20	29060603	0.05623		29057110	20	29057110	0.58722
		S20_29060899	20	29060899	3.526e-06		S20_29060899	20	29060899	0.00225		29057143	20	29057143	0.61575
		S20_29060954	20	29060954	0.38286		S20_29060954	20	29060954	0.45452		29057482	20	29057482	0.00513
		S20_29061028	20	29061028	0.44171		S20_29061028	20	29061028	0.70057		29057869	20	29057869	0.77574
		S20_29061380	20	29061380	0.00086638		S20_29061380	20	29061380	0.19949		29058053	20	29058053	3.2591e-09
		S20_29061382	20	29061382	0.00138		S20_29061382	20	29061382	0.24947		29058257	20	29058257	0.63174
		S20_29061774	20	29061774	0.00028166		S20_29061774	20	29061774	0.367		29058285	20	29058285	0.77318
		S20_29061778	20	29061778	0.00068067		S20_29061778	20	29061778	0.36787		29058289	20	29058289	3.5738e-10
		S20_29061967	20	29061967	4.7395e-05		S20_29061967	20	29061967	0.2264		29058678	20	29058678	4.1378e-08
		S20_29062075	20	29062075	0.79411		S20_29062075	20	29062075	0.68966		29058926	20	29058926	0.41349
		S20_29062324	20	29062324	0.86822		S20_29062324	20	29062324	0.4625		29058927	20	29058927	0.00154
		S20_29062371	20	29062371	0.84816		S20_29062371	20	29062371	0.20297		29058982	20	29058982	3.571e-08
		S20_29062499	20	29062499	6.1194e-05		S20_29062499	20	29062499	0.1685		29059064	20	29059064	0.47424
		S20_29062887	20	29062887	0.73644		S20_29062887	20	29062887	0.04507		29059102	20	29059102	0.00068023
		S20_29062976	20	29062976	0.00011004		S20_29062976	20	29062976	0.17744		29059154	20	29059154	0.00078022
		S20_29063183	20	29063183	0.00015435		S20_29063183	20	29063183	0.11371		29059191	20	29059191	0.88691
		S20_29063314	20	29063314	1.524e-06		S20_29063314	20	29063314	0.00211		29059372	20	29059372	0.00029227
		S20_29063435	20	29063435	0.70587		S20_29063435	20	29063435	0.7624		29059470	20	29059470	0.00291
		S20_29063646	20	29063646	6.6783e-06		S20_29063646	20	29063646	0.00524		29059481	20	29059481	4.7738e-05
		S20_29063648	20	29063648	4.6073e-05		S20_29063648	20	29063648	0.08078		29059713	20	29059713	0.77734
		S20_29063678	20	29063678	8.9738e-07		S20_29063678	20	29063678	0.0053		29059758	20	29059758	0.77318
		S20_29064024	20	29064024	1.7526e-06		S20_29064024	20	29064024	0.00555		29060027	20	29060027	0.77318
		S20_29064072	20	29064072	0.38265		S20_29064072	20	29064072	0.5804		29060131	20	29060131	2.9994e-09
		S20_29064471	20	29064471	0.59866		S20_29064471	20	29064471	0.26735		29060398	20	29060398	9.9864e-09
		S20_29064541	20	29064541	0.61014		S20_29064541	20	29064541	0.36111		29060417	20	29060417	0.0063
		S20_29064548	20	29064548	6.6465e-05		S20_29064548	20	29064548	0.11498		29060447	20	29060447	0.00705
		S20_29064801	20	29064801	1.16e-06		S20_29064801	20	29064801	0.0023		29060603	20	29060603	0.00185
		S20_29064898	20	29064898	0.47762		S20_29064898	20	29064898	0.1561		29060751	20	29060751	0.77318
		S20_29065113	20	29065113	1.1536e-07		S20_29065113	20	29065113	0.00028108		29060899	20	29060899	4.0248e-08
		S20_29065148	20	29065148	0.89568		S20_29065148	20	29065148	0.18668		29060954	20	29060954	0.73571
		S20_29065175	20	29065175	0.4771		S20_29065175	20	29065175	0.05769		29061019	20	29061019	0.67165
		S20_29065195	20	29065195	1.7562e-05		S20_29065195	20	29065195	0.0842		29061028	20	29061028	0.73741
		S20_29065392	20	29065392	7.6545e-06		S20_29065392	20	29065392	0.03274		29061380	20	29061380	0.00032976
		S20_29065870	20	29065870	0.00174		S20_29065870	20	29065870	0.27972		29061382	20	29061382	0.00135
		S20_29065947	20	29065947	3.1939e-06		S20_29065947	20	29065947	0.0086		29061439	20	29061439	0.25173
		S20_29066203	20	29066203	0.00018987		S20_29066203	20	29066203	0.10983		29061774	20	29061774	0.00949
		S20_29066298	20	29066298	1.6337e-06		S20_29066298	20	29066298	0.0083		29061778	20	29061778	0.00527
		S20_29066423	20	29066423	0.53641		S20_29066423	20	29066423	0.33979		29061967	20	29061967	0.00537
		S20_29066853	20	29066853	1.2787e-07		S20_29066853	20	29066853	0.00547		29061984	20	29061984	0.77367
		S20_29067052	20	29067052	0.00202		S20_29067052	20	29067052	0.07123		29062028	20	29062028	0.89055
		S20_29067208	20	29067208	0.8276		S20_29067208	20	29067208	0.68574		29062075	20	29062075	0.73787
		S20_29067320	20	29067320	0.53164		S20_29067320	20	29067320	0.16056		29062324	20	29062324	0.70486
		S20_29067413	20	29067413	0.00067812		S20_29067413	20	29067413	0.17785		29062371	20	29062371	0.62343
		S20_29067437	20	29067437	0.3474		S20_29067437	20	29067437	0.79476		29062499	20	29062499	0.0034
		S20_29067704	20	29067704	4.0384e-06		S20_29067704	20	29067704	0.00328		29062887	20	29062887	0.61793
		S20_29067750	20	29067750	0.91132		S20_29067750	20	29067750	0.1051		29062976	20	29062976	0.00145
		S20_29067848	20	29067848	0.97523		S20_29067848	20	29067848	0.14334		29063183	20	29063183	0.00665
		S20_29067861	20	29067861	5.8621e-05		S20_29067861	20	29067861	0.0549		29063314	20	29063314	3.7503e-09
		S20_29067937	20	29067937	6.8688e-06		S20_29067937	20	29067937	0.0204		29063435	20	29063435	0.56734
		S20_29067961	20	29067961	0.81843		S20_29067961	20	29067961	0.31143		29063646	20	29063646	1.0395e-07
		S20_29068021	20	29068021	2.5704e-06		S20_29068021	20	29068021	0.00545		29063648	20	29063648	0.00567
		S20_29068165	20	29068165	6.2056e-06		S20_29068165	20	29068165	0.01494		29063678	20	29063678	4.1378e-08
		S20_29068196	20	29068196	1.5926e-06		S20_29068196	20	29068196	0.02999		29063843	20	29063843	0.93987
		S20_29068225	20	29068225	3.0479e-07		S20_29068225	20	29068225	0.00458		29064024	20	29064024	2.9595e-09
		S20_29068302	20	29068302	0.94144		S20_29068302	20	29068302	0.35888		29064072	20	29064072	0.83007
		S20_29068350	20	29068350	3.2206e-06		S20_29068350	20	29068350	0.00926		29064255	20	29064255	0.85532
		S20_29068362	20	29068362	0.00202		S20_29068362	20	29068362	0.06584		29064471	20	29064471	0.72462
		S20_29068468	20	29068468	0.00045978		S20_29068468	20	29068468	0.06843		29064541	20	29064541	0.78966
		S20_29068523	20	29068523	4.9804e-05		S20_29068523	20	29068523	0.07611		29064548	20	29064548	0.00432
		S20_29068703	20	29068703	0.0001935		S20_29068703	20	29068703	0.0525		29064801	20	29064801	2.9668e-09
		S20_29068874	20	29068874	1.7721e-06		S20_29068874	20	29068874	0.00655		29064898	20	29064898	0.59957
		S20_29068910	20	29068910	1.9563e-06		S20_29068910	20	29068910	0.01317		29065113	20	29065113	0.0004871
		S20_29069249	20	29069249	0.65554		S20_29069249	20	29069249	0.78081		29065116	20	29065116	0.6973
		S20_29069471	20	29069471	0.00091016		S20_29069471	20	29069471	0.3099		29065148	20	29065148	0.62419
		S20_29069556	20	29069556	1.4647e-06		S20_29069556	20	29069556	0.00282		29065175	20	29065175	0.47613
		S20_29069568	20	29069568	0.00070118		S20_29069568	20	29069568	0.13303		29065195	20	29065195	0.00394
		S20_29069808	20	29069808	0.00072252		S20_29069808	20	29069808	0.03056		29065392	20	29065392	7.8266e-05
		S20_29070032	20	29070032	0.00027287		S20_29070032	20	29070032	0.17943		29065870	20	29065870	0.00265
		S20_29070232	20	29070232	0.91662		S20_29070232	20	29070232	0.13643		29065947	20	29065947	8.9388e-08
		S20_29070381	20	29070381	6.9465e-07		S20_29070381	20	29070381	0.01772		29066203	20	29066203	3.0259e-06
		S20_29070422	20	29070422	9.7854e-08		S20_29070422	20	29070422	0.00026121		29066298	20	29066298	6.8906e-08
		S20_29070453	20	29070453	0.00059125		S20_29070453	20	29070453	0.16709		29066314	20	29066314	0.95929
		S20_29070507	20	29070507	6.0627e-05		S20_29070507	20	29070507	0.16115		29066423	20	29066423	0.71766
		S20_29070570	20	29070570	2.2066e-07		S20_29070570	20	29070570	0.00056252		29066853	20	29066853	1.0411e-07
		S20_29070688	20	29070688	1.6688e-06		S20_29070688	20	29070688	0.02433		29066903	20	29066903	0.90333
		S20_29070710	20	29070710	0.00148		S20_29070710	20	29070710	0.3075		29067052	20	29067052	0.00147
		S20_29070778	20	29070778	0.00050347		S20_29070778	20	29070778	0.12584		29067208	20	29067208	0.69643
		S20_29070883	20	29070883	0.2449		S20_29070883	20	29070883	0.83198		29067320	20	29067320	0.6717
		S20_29071007	20	29071007	7.6649e-07		S20_29071007	20	29071007	0.00705		29067346	20	29067346	0.77318
		S20_29071026	20	29071026	0.51689		S20_29071026	20	29071026	0.66235		29067413	20	29067413	0.0006982
		S20_29071240	20	29071240	0.77486		S20_29071240	20	29071240	0.79324		29067437	20	29067437	0.84433
		S20_29071458	20	29071458	0.91662		S20_29071458	20	29071458	0.13643		29067539	20	29067539	0.99243
		S20_29071697	20	29071697	0.73487		S20_29071697	20	29071697	0.58899		29067704	20	29067704	1.1166e-08
		S20_29071710	20	29071710	7.1075e-05		S20_29071710	20	29071710	0.15141		29067750	20	29067750	0.66081
		S20_29072167	20	29072167	1.5245e-07		S20_29072167	20	29072167	0.00060335		29067752	20	29067752	0.81201
		S20_29072302	20	29072302	0.00011661		S20_29072302	20	29072302	0.09994		29067848	20	29067848	0.4797
		S20_29072386	20	29072386	0.00045772		S20_29072386	20	29072386	0.07011		29067861	20	29067861	0.00473
		S20_29072704	20	29072704	0.00069365		S20_29072704	20	29072704	0.08166		29067937	20	29067937	4.5905e-08
		S20_29072798	20	29072798	0.00085419		S20_29072798	20	29072798	0.14532		29067961	20	29067961	0.7268
		S20_29072800	20	29072800	3.6899e-06		S20_29072800	20	29072800	0.00562		29068021	20	29068021	2.9921e-09
		S20_29072844	20	29072844	0.00087285		S20_29072844	20	29072844	0.14017		29068150	20	29068150	0.87525
		S20_29073325	20	29073325	5.5852e-05		S20_29073325	20	29073325	0.08753		29068165	20	29068165	3.6677e-08
		S20_29073396	20	29073396	5.2638e-05		S20_29073396	20	29073396	0.13387		29068196	20	29068196	4.3262e-05
		S20_29073415	20	29073415	0.93683		S20_29073415	20	29073415	0.36157		29068225	20	29068225	2.9289e-09
		S20_29074580	20	29074580	0.00162		S20_29074580	20	29074580	0.23914		29068302	20	29068302	0.7798
		S20_29074905	20	29074905	0.00175		S20_29074905	20	29074905	0.17903		29068350	20	29068350	2.9331e-09
		S20_29075397	20	29075397	1.7681e-06		S20_29075397	20	29075397	0.00857		29068362	20	29068362	0.00217
		S20_29075628	20	29075628	0.86335		S20_29075628	20	29075628	0.25487		29068468	20	29068468	0.00142
		S20_29075660	20	29075660	0.29819		S20_29075660	20	29075660	0.3952		29068523	20	29068523	0.00373
		S20_29076242	20	29076242	1.6834e-06		S20_29076242	20	29076242	0.00657		29068703	20	29068703	0.00155
		S20_29077456	20	29077456	6.4119e-08		S20_29077456	20	29077456	0.00029715		29068787	20	29068787	0.99477
		S20_29077997	20	29077997	0.00051906		S20_29077997	20	29077997	0.18305		29068874	20	29068874	3.3944e-09
		S20_29078106	20	29078106	3.6017e-05		S20_29078106	20	29078106	0.13056		29068910	20	29068910	8.6975e-08
		S20_29078288	20	29078288	0.00070948		S20_29078288	20	29078288	0.14364		29068917	20	29068917	0.79487
		S20_29078476	20	29078476	1.4373e-06		S20_29078476	20	29078476	0.00845		29069084	20	29069084	0.77318
		S20_29078503	20	29078503	4.3429e-05		S20_29078503	20	29078503	0.05954		29069242	20	29069242	0.77318
		S20_29079183	20	29079183	0.0008381		S20_29079183	20	29079183	0.09789		29069249	20	29069249	0.62237
		S20_29079411	20	29079411	0.67071		S20_29079411	20	29079411	0.75549		29069471	20	29069471	0.00159
		S20_29079431	20	29079431	0.21531		S20_29079431	20	29079431	0.89354		29069556	20	29069556	3.5738e-10
		S20_29079432	20	29079432	0.00087635		S20_29079432	20	29079432	0.22103		29069568	20	29069568	0.00441
		S20_29079453	20	29079453	0.0004533		S20_29079453	20	29079453	0.09453		29069652	20	29069652	0.98365
		S20_29079561	20	29079561	0.87515		S20_29079561	20	29079561	0.22724		29069808	20	29069808	0.00173
		S20_29079714	20	29079714	5.1388e-05		S20_29079714	20	29079714	0.14758		29070032	20	29070032	0.00572
		S20_29079722	20	29079722	0.49154		S20_29079722	20	29079722	0.61706		29070113	20	29070113	0.77318
		S20_29079788	20	29079788	0.31784		S20_29079788	20	29079788	0.26976		29070232	20	29070232	0.61793
		S20_29079899	20	29079899	7.4298e-08		S20_29079899	20	29079899	0.00034666		29070381	20	29070381	4.452e-09
		S20_29079939	20	29079939	3.1686e-05		S20_29079939	20	29079939	0.00524		29070409	20	29070409	0.67247
		S20_29079947	20	29079947	0.77976		S20_29079947	20	29079947	0.13412		29070422	20	29070422	0.00159
		S20_29079991	20	29079991	0.00011209		S20_29079991	20	29079991	0.14257		29070453	20	29070453	0.00196
		S20_29079993	20	29079993	0.00011962		S20_29079993	20	29079993	0.18158		29070507	20	29070507	0.01011
		S20_29080323	20	29080323	3.1789e-06		S20_29080323	20	29080323	0.0095		29070570	20	29070570	0.00468
		S20_29080324	20	29080324	3.1789e-06		S20_29080324	20	29080324	0.0095		29070688	20	29070688	7.008e-09
		S20_29080350	20	29080350	0.00035972		S20_29080350	20	29080350	0.05365		29070710	20	29070710	0.01071
		S20_29080403	20	29080403	0.30805		S20_29080403	20	29080403	0.40434		29070778	20	29070778	0.0049
		S20_29080437	20	29080437	0.92559		S20_29080437	20	29080437	0.15004		29070883	20	29070883	0.89979
		S20_29080509	20	29080509	2.1389e-06		S20_29080509	20	29080509	0.00903		29071007	20	29071007	2.8819e-09
		S20_29080867	20	29080867	4.7163e-05		S20_29080867	20	29080867	0.07224		29071026	20	29071026	0.60106
		S20_29081319	20	29081319	0.89873		S20_29081319	20	29081319	0.04844		29071240	20	29071240	0.07556
		S20_29081800	20	29081800	0.60797		S20_29081800	20	29081800	0.65556		29071458	20	29071458	0.61793
		S20_29082039	20	29082039	0.53257		S20_29082039	20	29082039	0.2997		29071697	20	29071697	0.8115
		S20_29082109	20	29082109	0.60407		S20_29082109	20	29082109	0.49201		29071710	20	29071710	0.00634
		S20_29082273	20	29082273	0.00026835		S20_29082273	20	29082273	0.17204		29072167	20	29072167	0.00103
		S20_29082664	20	29082664	0.59829		S20_29082664	20	29082664	0.40156		29072302	20	29072302	0.00458
		S20_29082704	20	29082704	0.00042108		S20_29082704	20	29082704	0.20086		29072386	20	29072386	0.00538
		S20_29082854	20	29082854	4.5848e-06		S20_29082854	20	29082854	0.01112		29072392	20	29072392	0.84069
		S20_29083112	20	29083112	0.00010065		S20_29083112	20	29083112	0.04219		29072593	20	29072593	0.96721
		S20_29083411	20	29083411	1.2715e-06		S20_29083411	20	29083411	0.00672		29072704	20	29072704	0.00522
		S20_29083771	20	29083771	0.84361		S20_29083771	20	29083771	0.01002		29072798	20	29072798	0.00155
		S20_29083905	20	29083905	9.3455e-07		S20_29083905	20	29083905	0.00188		29072800	20	29072800	4.2144e-08
		S20_29083918	20	29083918	6.4616e-08		S20_29083918	20	29083918	0.00063575		29072844	20	29072844	0.00031651
		S20_29083943	20	29083943	0.37748		S20_29083943	20	29083943	0.10153		29073325	20	29073325	0.00426
		S20_29083984	20	29083984	9.2004e-07		S20_29083984	20	29083984	0.00417		29073396	20	29073396	0.00415
		S20_29083985	20	29083985	0.67361		S20_29083985	20	29083985	0.13032		29073415	20	29073415	0.76915
		S20_29084033	20	29084033	0.00018452		S20_29084033	20	29084033	0.09712		29074580	20	29074580	0.00182
		S20_29084059	20	29084059	0.82396		S20_29084059	20	29084059	0.00786		29074905	20	29074905	0.00132
		S20_29084395	20	29084395	8.0686e-05		S20_29084395	20	29084395	0.04285		29075397	20	29075397	7.4534e-10
		S20_29084409	20	29084409	0.56308		S20_29084409	20	29084409	0.84864		29075628	20	29075628	0.68447
		S20_29084438	20	29084438	0.1569		S20_29084438	20	29084438	0.6826		29075660	20	29075660	0.76433
		S20_29084501	20	29084501	7.6155e-07		S20_29084501	20	29084501	0.00575		29076242	20	29076242	3.3806e-09
		S20_29084544	20	29084544	0.92843		S20_29084544	20	29084544	0.05669		29076859	20	29076859	0.77318
		S20_29084639	20	29084639	1.4287e-06		S20_29084639	20	29084639	0.00585		29077456	20	29077456	0.00185
		S20_29084649	20	29084649	4.2657e-05		S20_29084649	20	29084649	0.23841		29077793	20	29077793	0.77425
		S20_29084666	20	29084666	0.00014269		S20_29084666	20	29084666	0.32231		29077997	20	29077997	0.00342
		S20_29084792	20	29084792	0.6021		S20_29084792	20	29084792	0.72111		29078106	20	29078106	0.00285
		S20_29084919	20	29084919	1.2743e-06		S20_29084919	20	29084919	0.01634		29078187	20	29078187	0.93809
		S20_29084926	20	29084926	1.2742e-07		S20_29084926	20	29084926	0.00023614		29078288	20	29078288	0.00265
		S20_29084983	20	29084983	1.5407e-05		S20_29084983	20	29084983	0.0013		29078476	20	29078476	2.9994e-09
		S20_29085048	20	29085048	8.9332e-05		S20_29085048	20	29085048	0.16376		29078500	20	29078500	0.7729
		S20_29085265	20	29085265	0.90835		S20_29085265	20	29085265	0.13149		29078501	20	29078501	0.85547
		S20_29085312	20	29085312	0.64537		S20_29085312	20	29085312	0.03968		29078503	20	29078503	7.137e-09
		S20_29085363	20	29085363	2.1873e-06		S20_29085363	20	29085363	0.00469		29079183	20	29079183	0.0049
		S20_29085465	20	29085465	8.018e-07		S20_29085465	20	29085465	0.00533		29079411	20	29079411	0.66243
		S20_29085622	20	29085622	5.9467e-05		S20_29085622	20	29085622	0.13401		29079431	20	29079431	0.84843
		S20_29085876	20	29085876	2.8491e-07		S20_29085876	20	29085876	0.04696		29079432	20	29079432	0.00615
		S20_29085939	20	29085939	2.1657e-07		S20_29085939	20	29085939	0.01013		29079453	20	29079453	0.00642
		S20_29086172	20	29086172	2.0126e-05		S20_29086172	20	29086172	0.1005		29079561	20	29079561	0.58885
		S20_29086365	20	29086365	0.51507		S20_29086365	20	29086365	0.22415		29079714	20	29079714	0.00458
		S20_29086628	20	29086628	0.63044		S20_29086628	20	29086628	0.15228		29079722	20	29079722	0.62064
		S20_29086891	20	29086891	0.18416		S20_29086891	20	29086891	0.92388		29079788	20	29079788	0.63946
		S20_29086896	20	29086896	0.88784		S20_29086896	20	29086896	0.05639		29079899	20	29079899	0.00177
		S20_29086994	20	29086994	0.00173		S20_29086994	20	29086994	0.5866		29079939	20	29079939	7.7373e-08
		S20_29086997	20	29086997	0.00069593		S20_29086997	20	29086997	0.38486		29079947	20	29079947	0.80949
		S20_29087424	20	29087424	0.70999		S20_29087424	20	29087424	0.87087		29079991	20	29079991	0.00504
		S20_29087435	20	29087435	0.08625		S20_29087435	20	29087435	0.41652		29079993	20	29079993	0.00504
		S20_29087642	20	29087642	0.36833		S20_29087642	20	29087642	0.10677		29080323	20	29080323	4.1044e-08
		S20_29087717	20	29087717	0.00053589		S20_29087717	20	29087717	0.56228		29080324	20	29080324	4.1044e-08
		S20_29087899	20	29087899	0.00113		S20_29087899	20	29087899	0.28286		29080350	20	29080350	0.0067
		S20_29087907	20	29087907	8.3371e-05		S20_29087907	20	29087907	0.21863		29080403	20	29080403	0.64366
		S20_29087954	20	29087954	0.00157		S20_29087954	20	29087954	0.21246		29080437	20	29080437	0.10555
		S20_29087986	20	29087986	0.6265		S20_29087986	20	29087986	0.59615		29080509	20	29080509	5.0991e-11
		S20_29088268	20	29088268	0.00035313		S20_29088268	20	29088268	0.25464		29080867	20	29080867	0.00401
		S20_29088564	20	29088564	0.00152		S20_29088564	20	29088564	0.54264		29081319	20	29081319	0.61793
		S20_29088674	20	29088674	1.0576e-07		S20_29088674	20	29088674	0.00447		29081800	20	29081800	0.74806
		S20_29088839	20	29088839	0.95883		S20_29088839	20	29088839	0.05885		29082039	20	29082039	0.83753
		S20_29088842	20	29088842	0.00434		S20_29088842	20	29088842	0.09714		29082109	20	29082109	0.65666
		S20_29089257	20	29089257	0.00384		S20_29089257	20	29089257	0.08423		29082273	20	29082273	0.00517
		S20_29089488	20	29089488	0.0009769		S20_29089488	20	29089488	0.05587		29082664	20	29082664	0.84944
		S20_29089614	20	29089614	1.6505e-06		S20_29089614	20	29089614	0.0071		29082704	20	29082704	0.00624
		S20_29089698	20	29089698	0.00071012		S20_29089698	20	29089698	0.07952		29082854	20	29082854	2.9994e-09
		S20_29089756	20	29089756	0.91157		S20_29089756	20	29089756	0.13266		29083112	20	29083112	0.01379
		S20_29089828	20	29089828	0.32653		S20_29089828	20	29089828	0.08129		29083135	20	29083135	0.63671
		S20_29089926	20	29089926	6.9054e-07		S20_29089926	20	29089926	0.00646		29083299	20	29083299	0.76599
		S20_29089943	20	29089943	0.95261		S20_29089943	20	29089943	0.06155		29083411	20	29083411	2.9994e-09
		S20_29090081	20	29090081	0.00168		S20_29090081	20	29090081	0.21627		29083771	20	29083771	0.58
		S20_29090246	20	29090246	0.00025522		S20_29090246	20	29090246	0.24659		29083905	20	29083905	2.9994e-09
		S20_29090477	20	29090477	0.73067		S20_29090477	20	29090477	0.22777		29083918	20	29083918	0.0016
		S20_29090587	20	29090587	1.266e-06		S20_29090587	20	29090587	0.00065645		29083943	20	29083943	0.86618
		S20_29090641	20	29090641	4.4193e-05		S20_29090641	20	29090641	0.15584		29083984	20	29083984	8.5107e-08
		S20_29090722	20	29090722	0.76991		S20_29090722	20	29090722	0.33702		29083985	20	29083985	0.85745
		S20_29090727	20	29090727	0.80605		S20_29090727	20	29090727	0.1202		29084033	20	29084033	0.00611
		S20_29090849	20	29090849	4.0653e-07		S20_29090849	20	29090849	0.00028025		29084059	20	29084059	0.61698
		S20_29092909	20	29092909	0.00314		S20_29092909	20	29092909	0.48761		29084125	20	29084125	0.77318
		S20_29092961	20	29092961	0.76778		S20_29092961	20	29092961	0.41101		29084395	20	29084395	0.00463
		S20_29093009	20	29093009	0.00036317		S20_29093009	20	29093009	0.04019		29084409	20	29084409	0.55647
		S20_29093296	20	29093296	8.0098e-05		S20_29093296	20	29093296	0.02859		29084438	20	29084438	0.63207
		S20_29093335	20	29093335	2.0006e-06		S20_29093335	20	29093335	0.00115		29084501	20	29084501	3.207e-09
		S20_29093358	20	29093358	0.00147		S20_29093358	20	29093358	0.13252		29084544	20	29084544	0.61469
		S20_29093553	20	29093553	1.7806e-05		S20_29093553	20	29093553	0.1259		29084639	20	29084639	4.0609e-08
		S20_29093584	20	29093584	1.4663e-07		S20_29093584	20	29093584	0.00022627		29084649	20	29084649	0.00471
		S20_29093775	20	29093775	0.5553		S20_29093775	20	29093775	0.4759		29084653	20	29084653	0.67165
		S20_29093789	20	29093789	0.0004216		S20_29093789	20	29093789	0.27017		29084666	20	29084666	0.00673
		S20_29093794	20	29093794	5.0726e-07		S20_29093794	20	29093794	0.00569		29084792	20	29084792	0.85334
		S20_29093835	20	29093835	0.00058251		S20_29093835	20	29093835	0.1551		29084919	20	29084919	3.0491e-09
		S20_29093876	20	29093876	3.7338e-06		S20_29093876	20	29093876	0.02395		29084926	20	29084926	0.00188
		S20_29094007	20	29094007	1.3393e-06		S20_29094007	20	29094007	0.00689		29084983	20	29084983	2.6878e-09
		S20_29094112	20	29094112	0.99574		S20_29094112	20	29094112	0.54942		29085024	20	29085024	0.74682
		S20_29094130	20	29094130	0.00034662		S20_29094130	20	29094130	0.11742		29085048	20	29085048	0.00557
		S20_29094460	20	29094460	0.89489		S20_29094460	20	29094460	0.51314		29085265	20	29085265	0.3575
		S20_29094510	20	29094510	0.00401		S20_29094510	20	29094510	0.03977		29085272	20	29085272	0.85312
		S20_29094734	20	29094734	0.00031352		S20_29094734	20	29094734	0.08806		29085312	20	29085312	0.57576
		S20_29095046	20	29095046	0.96835		S20_29095046	20	29095046	0.11603		29085363	20	29085363	4.1439e-09
		S20_29095266	20	29095266	0.79672		S20_29095266	20	29095266	0.36208		29085465	20	29085465	3.2283e-09
		S20_29095448	20	29095448	2.9624e-07		S20_29095448	20	29095448	0.00617		29085622	20	29085622	0.0047
		S20_29095478	20	29095478	0.8862		S20_29095478	20	29095478	0.66178		29085876	20	29085876	4.1378e-08
		S20_29095572	20	29095572	0.83385		S20_29095572	20	29095572	0.02759		29085939	20	29085939	2.9994e-09
		S20_29095640	20	29095640	0.01231		S20_29095640	20	29095640	0.18021		29086172	20	29086172	0.00408
		S20_29095876	20	29095876	0.35958		S20_29095876	20	29095876	0.24453		29086365	20	29086365	0.66725
		S20_29095999	20	29095999	0.35727		S20_29095999	20	29095999	0.08443		29086628	20	29086628	0.59018
		S20_29096131	20	29096131	0.00343		S20_29096131	20	29096131	0.32099		29086891	20	29086891	0.94536
		S20_29096335	20	29096335	0.29983		S20_29096335	20	29096335	0.8757		29086896	20	29086896	0.54796
		S20_29096450	20	29096450	2.6517e-06		S20_29096450	20	29096450	0.00531		29086994	20	29086994	0.00017695
		S20_29096741	20	29096741	0.00021177		S20_29096741	20	29096741	0.08702		29086997	20	29086997	0.00017457
		S20_29096954	20	29096954	1.1187e-06		S20_29096954	20	29096954	0.0023		29087424	20	29087424	0.28466
		S20_29096959	20	29096959	0.23162		S20_29096959	20	29096959	0.94546		29087435	20	29087435	0.02114
		S20_29097049	20	29097049	0.93841		S20_29097049	20	29097049	0.31603		29087642	20	29087642	0.68487
		S20_29097114	20	29097114	0.00115		S20_29097114	20	29097114	0.19284		29087717	20	29087717	0.00179
		S20_29097120	20	29097120	3.1865e-06		S20_29097120	20	29097120	0.00994		29087899	20	29087899	0.00203
		S20_29097218	20	29097218	0.00118		S20_29097218	20	29097218	0.16032		29087907	20	29087907	0.00010251
		S20_29097632	20	29097632	6.5015e-08		S20_29097632	20	29097632	0.00331		29087954	20	29087954	0.00081518
		S20_29097745	20	29097745	6.5911e-07		S20_29097745	20	29097745	0.00053817		29087986	20	29087986	0.55818
		S20_29097786	20	29097786	9.176e-07		S20_29097786	20	29097786	0.00073116		29088268	20	29088268	0.00062395
		S20_29097844	20	29097844	1.3024e-08		S20_29097844	20	29097844	0.00432		29088564	20	29088564	0.0003022
		S20_29097857	20	29097857	0.62863		S20_29097857	20	29097857	0.11182		29088674	20	29088674	1.0554e-09
		S20_29097905	20	29097905	0.90837		S20_29097905	20	29097905	0.1038		29088839	20	29088839	0.67822
		S20_29097963	20	29097963	0.0002881		S20_29097963	20	29097963	0.15166		29088842	20	29088842	0.00434
		S20_29097988	20	29097988	0.39437		S20_29097988	20	29097988	0.56344		29089257	20	29089257	0.01078
		S20_29098041	20	29098041	0.00052585		S20_29098041	20	29098041	0.03596		29089488	20	29089488	0.00541
		S20_29098048	20	29098048	0.57901		S20_29098048	20	29098048	0.59484		29089584	20	29089584	0.67165
		S20_29098057	20	29098057	2.5254e-05		S20_29098057	20	29098057	0.11101		29089614	20	29089614	2.9905e-09
		S20_29098076	20	29098076	7.6243e-07		S20_29098076	20	29098076	0.01389		29089698	20	29089698	0.00678
		S20_29098123	20	29098123	0.226		S20_29098123	20	29098123	0.99776		29089738	20	29089738	0.80078
		S20_29098206	20	29098206	0.96217		S20_29098206	20	29098206	0.78693		29089756	20	29089756	0.84939
		S20_29098316	20	29098316	1.7795e-06		S20_29098316	20	29098316	0.00621		29089828	20	29089828	0.6347
		S20_29098595	20	29098595	0.46027		S20_29098595	20	29098595	0.04886		29089926	20	29089926	1.2696e-09
		S20_29098737	20	29098737	0.7085		S20_29098737	20	29098737	0.56703		29089943	20	29089943	0.7819
		S20_29098849	20	29098849	0.88275		S20_29098849	20	29098849	0.29757		29090081	20	29090081	0.00734
		S20_29098947	20	29098947	0.00040595		S20_29098947	20	29098947	0.19471		29090246	20	29090246	0.0097
		S20_29098965	20	29098965	0.54516		S20_29098965	20	29098965	0.43839		29090477	20	29090477	0.86112
		S20_29098986	20	29098986	1.3202e-06		S20_29098986	20	29098986	0.00679		29090587	20	29090587	0.00228
		S20_29099187	20	29099187	1.1758e-08		S20_29099187	20	29099187	7.453e-05		29090641	20	29090641	0.00493
		S20_29099241	20	29099241	3.4344e-05		S20_29099241	20	29099241	0.12578		29090722	20	29090722	0.7073
		S20_29099272	20	29099272	2.9143e-05		S20_29099272	20	29099272	0.14328		29090727	20	29090727	0.72447
		S20_29099362	20	29099362	0.00078189		S20_29099362	20	29099362	0.34511		29090849	20	29090849	3.3094e-09
		S20_29099508	20	29099508	0.3788		S20_29099508	20	29099508	0.6587		29092909	20	29092909	0.00546
		S20_29099634	20	29099634	0.00035016		S20_29099634	20	29099634	0.12805		29092961	20	29092961	0.81834
		S20_29099846	20	29099846	0.67733		S20_29099846	20	29099846	0.1102		29093009	20	29093009	0.00681
		S20_29100102	20	29100102	0.31353		S20_29100102	20	29100102	0.73583		29093046	20	29093046	0.77171
		S20_29100547	20	29100547	0.24954		S20_29100547	20	29100547	0.23217		29093195	20	29093195	0.84449
		S20_29100720	20	29100720	0.09884		S20_29100720	20	29100720	0.65424		29093296	20	29093296	0.00959
		S20_29100753	20	29100753	0.12922		S20_29100753	20	29100753	0.41318		29093335	20	29093335	0.00167
		S20_29100867	20	29100867	0.89663		S20_29100867	20	29100867	0.35584		29093358	20	29093358	0.00232
		S20_29101051	20	29101051	0.62724		S20_29101051	20	29101051	0.4833		29093553	20	29093553	0.00432
		S20_29101180	20	29101180	0.8633		S20_29101180	20	29101180	0.48234		29093584	20	29093584	0.00122
		S20_29101217	20	29101217	3.3739e-07		S20_29101217	20	29101217	0.00019193		29093775	20	29093775	0.74373
		S20_29101306	20	29101306	0.66865		S20_29101306	20	29101306	0.50787		29093789	20	29093789	0.00507
		S20_29101355	20	29101355	1.1594e-07		S20_29101355	20	29101355	0.00051865		29093794	20	29093794	4.1083e-08
		S20_29111083	20	29111083	0.85194		S20_29111083	20	29111083	0.2821		29093835	20	29093835	0.00746
		S20_29111092	20	29111092	1.7435e-05		S20_29111092	20	29111092	0.11445		29093876	20	29093876	9.202e-09
		S20_29111110	20	29111110	0.00108		S20_29111110	20	29111110	0.12699		29094007	20	29094007	3.2077e-09
		S20_29111135	20	29111135	5.1858e-05		S20_29111135	20	29111135	0.13186		29094112	20	29094112	0.21909
		S20_29111626	20	29111626	0.00010137		S20_29111626	20	29111626	0.17378		29094130	20	29094130	0.00509
		S20_29111638	20	29111638	0.85393		S20_29111638	20	29111638	0.24065		29094460	20	29094460	0.57632
		S20_29111694	20	29111694	0.85878		S20_29111694	20	29111694	0.12973		29094510	20	29094510	0.00692
		S20_29111774	20	29111774	9.687e-07		S20_29111774	20	29111774	0.00755		29094734	20	29094734	0.01213
		S20_29111852	20	29111852	0.00029799		S20_29111852	20	29111852	0.11286		29095046	20	29095046	0.85857
		S20_29112197	20	29112197	0.79352		S20_29112197	20	29112197	0.04798		29095197	20	29095197	0.80951
		S20_29112278	20	29112278	0.14455		S20_29112278	20	29112278	0.86423		29095266	20	29095266	0.76318
		S20_29112281	20	29112281	2.9669e-07		S20_29112281	20	29112281	0.00033599		29095448	20	29095448	1.0468e-07
		S20_29112408	20	29112408	0.51692		S20_29112408	20	29112408	0.38477		29095478	20	29095478	0.942
		S20_29112725	20	29112725	0.01742		S20_29112725	20	29112725	0.0521		29095572	20	29095572	0.2631
		S20_29112779	20	29112779	3.4471e-06		S20_29112779	20	29112779	0.00262		29095640	20	29095640	0.03272
		S20_29112798	20	29112798	0.66821		S20_29112798	20	29112798	0.64251		29095876	20	29095876	0.88828
		S20_29112837	20	29112837	6.2522e-05		S20_29112837	20	29112837	0.12207		29095913	20	29095913	0.80856
		S20_29112917	20	29112917	6.3855e-08		S20_29112917	20	29112917	0.00018337		29095999	20	29095999	0.81181
		S20_29113118	20	29113118	6.2131e-07		S20_29113118	20	29113118	0.00376		29096131	20	29096131	0.11258
		S20_29113123	20	29113123	6.1765e-05		S20_29113123	20	29113123	0.21005		29096280	20	29096280	0.77318
		S20_29113163	20	29113163	0.87535		S20_29113163	20	29113163	0.56972		29096335	20	29096335	0.93909
		S20_29113189	20	29113189	0.00053802		S20_29113189	20	29113189	0.38779		29096450	20	29096450	9.4891e-10
		S20_29113452	20	29113452	0.48931		S20_29113452	20	29113452	0.35523		29096741	20	29096741	0.00531
		S20_29113530	20	29113530	2e-05		S20_29113530	20	29113530	0.14206		29096954	20	29096954	5.9059e-08
		S20_29113574	20	29113574	0.92746		S20_29113574	20	29113574	0.84722		29096959	20	29096959	0.33913
		S20_29113693	20	29113693	0.56628		S20_29113693	20	29113693	0.14999		29097049	20	29097049	0.79398
		S20_29113815	20	29113815	7.3124e-07		S20_29113815	20	29113815	0.00344		29097114	20	29097114	0.01218
		S20_29113858	20	29113858	0.42509		S20_29113858	20	29113858	0.28089		29097120	20	29097120	3.5389e-09
		S20_29113860	20	29113860	1.2256e-06		S20_29113860	20	29113860	0.00303		29097218	20	29097218	0.003
		S20_29113963	20	29113963	0.0019		S20_29113963	20	29113963	0.17668		29097632	20	29097632	3.5738e-10
		S20_29114343	20	29114343	0.00010554		S20_29114343	20	29114343	0.07336		29097745	20	29097745	8.035e-10
		S20_29114488	20	29114488	0.903		S20_29114488	20	29114488	0.07183		29097786	20	29097786	0.00127
		S20_29114699	20	29114699	4.8597e-07		S20_29114699	20	29114699	0.01061		29097844	20	29097844	1.8742e-09
		S20_29114708	20	29114708	0.81009		S20_29114708	20	29114708	0.28967		29097857	20	29097857	0.67227
		S20_29114789	20	29114789	0.00147		S20_29114789	20	29114789	0.15219		29097905	20	29097905	0.6071
		S20_29115002	20	29115002	0.94347		S20_29115002	20	29115002	0.67759		29097963	20	29097963	0.00366
		S20_29115008	20	29115008	2.1883e-06		S20_29115008	20	29115008	0.04277		29097988	20	29097988	0.88128
		S20_29115060	20	29115060	6.0602e-09		S20_29115060	20	29115060	7.8614e-06		29098041	20	29098041	0.00518
		S20_29115288	20	29115288	0.53343		S20_29115288	20	29115288	0.80778		29098048	20	29098048	0.67814
		S20_29115354	20	29115354	2.0677e-08		S20_29115354	20	29115354	0.00282		29098057	20	29098057	0.00362
		S20_29115405	20	29115405	0.39463		S20_29115405	20	29115405	0.94917		29098076	20	29098076	1.1885e-08
		S20_29115451	20	29115451	0.00309		S20_29115451	20	29115451	0.13014		29098123	20	29098123	0.94912
		S20_29115456	20	29115456	0.11741		S20_29115456	20	29115456	0.91363		29098161	20	29098161	0.54628
		S20_29115466	20	29115466	4.4641e-08		S20_29115466	20	29115466	0.00654		29098206	20	29098206	0.66351
		S20_29116107	20	29116107	0.00098167		S20_29116107	20	29116107	0.27451		29098316	20	29098316	5.2696e-08
		S20_29116143	20	29116143	3.2866e-07		S20_29116143	20	29116143	0.00246		29098319	20	29098319	0.77318
		S20_29116348	20	29116348	0.00016759		S20_29116348	20	29116348	0.18675		29098595	20	29098595	0.62124
		S20_29116418	20	29116418	3.2213e-05		S20_29116418	20	29116418	0.0765		29098737	20	29098737	0.3804
		S20_29116448	20	29116448	0.00111		S20_29116448	20	29116448	0.17032		29098849	20	29098849	0.62746
		S20_29116456	20	29116456	1.2259e-08		S20_29116456	20	29116456	0.01623		29098947	20	29098947	0.00674
		S20_29116470	20	29116470	4.2257e-08		S20_29116470	20	29116470	0.00705		29098965	20	29098965	0.8491
		S20_29116500	20	29116500	0.98732		S20_29116500	20	29116500	0.33596		29098986	20	29098986	2.9994e-09
		S20_29116549	20	29116549	0.8638		S20_29116549	20	29116549	0.33788		29099187	20	29099187	0.00044528
		S20_29118512	20	29118512	8.1865e-07		S20_29118512	20	29118512	0.02293		29099241	20	29099241	0.0041
		S20_29121053	20	29121053	9.3235e-07		S20_29121053	20	29121053	0.00098706		29099272	20	29099272	0.00353
		S20_29121173	20	29121173	3.7059e-06		S20_29121173	20	29121173	0.00403		29099362	20	29099362	0.00582
		S20_29121199	20	29121199	0.98469		S20_29121199	20	29121199	0.17466		29099508	20	29099508	0.8787
		S20_29121763	20	29121763	0.51659		S20_29121763	20	29121763	0.54744		29099634	20	29099634	0.00439
		S20_29121934	20	29121934	2.8735e-06		S20_29121934	20	29121934	0.02237		29099846	20	29099846	0.93897
		S20_29126679	20	29126679	6.8714e-08		S20_29126679	20	29126679	0.00126		29099850	20	29099850	0.72931
		S20_29126719	20	29126719	0.86695		S20_29126719	20	29126719	0.05712		29100102	20	29100102	0.76399
		S20_29126850	20	29126850	0.81735		S20_29126850	20	29126850	0.28812		29100547	20	29100547	0.36541
		S20_29127049	20	29127049	4.6985e-05		S20_29127049	20	29127049	0.18418		29100720	20	29100720	0.80922
		S20_29127134	20	29127134	0.06017		S20_29127134	20	29127134	0.98567		29100753	20	29100753	0.69287
		S20_29127198	20	29127198	3.4237e-07		S20_29127198	20	29127198	0.00362		29100867	20	29100867	0.45037
		S20_29127205	20	29127205	3.5995e-08		S20_29127205	20	29127205	0.00588		29101051	20	29101051	0.87921
		S20_29127768	20	29127768	5.0031e-05		S20_29127768	20	29127768	0.02754		29101180	20	29101180	0.62468
		S20_29127786	20	29127786	0.81981		S20_29127786	20	29127786	0.3274		29101217	20	29101217	0.00172
		S20_29127787	20	29127787	1.6875e-06		S20_29127787	20	29127787	0.00697		29101306	20	29101306	0.86507
		S20_29127921	20	29127921	8.4878e-06		S20_29127921	20	29127921	0.02304		29101355	20	29101355	1.7231e-07
		S20_29128074	20	29128074	0.001		S20_29128074	20	29128074	0.55914		29111083	20	29111083	0.86827
		S20_29128154	20	29128154	0.65434		S20_29128154	20	29128154	0.05723		29111092	20	29111092	0.00393
		S20_29128187	20	29128187	0.70423		S20_29128187	20	29128187	0.31615		29111110	20	29111110	0.00817
		S20_29128225	20	29128225	0.00314		S20_29128225	20	29128225	0.10683		29111135	20	29111135	0.0033
		S20_29128473	20	29128473	0.00067682		S20_29128473	20	29128473	0.32362		29111365	20	29111365	0.86257
		S20_29128486	20	29128486	5.6517e-06		S20_29128486	20	29128486	0.06027		29111626	20	29111626	0.0023
		S20_29129007	20	29129007	0.00116		S20_29129007	20	29129007	0.25637		29111638	20	29111638	0.6241
		S20_29129238	20	29129238	0.12619		S20_29129238	20	29129238	0.7403		29111694	20	29111694	0.61793
		S20_29129243	20	29129243	0.39537		S20_29129243	20	29129243	0.11205		29111774	20	29111774	3.2105e-09
		S20_29129298	20	29129298	0.93406		S20_29129298	20	29129298	0.86227		29111852	20	29111852	0.0042
		S20_29129449	20	29129449	0.89018		S20_29129449	20	29129449	0.7598		29111855	20	29111855	0.6435
		S20_29129671	20	29129671	0.00117		S20_29129671	20	29129671	0.05472		29112197	20	29112197	0.80157
		S20_29129731	20	29129731	0.07364		S20_29129731	20	29129731	0.02955		29112278	20	29112278	0.029
		S20_29129865	20	29129865	0.16983		S20_29129865	20	29129865	0.47808		29112281	20	29112281	0.00167
		S20_29130190	20	29130190	0.00058198		S20_29130190	20	29130190	0.16088		29112408	20	29112408	0.86703
		S20_29130369	20	29130369	0.00018101		S20_29130369	20	29130369	0.17837		29112725	20	29112725	0.01605
		S20_29130373	20	29130373	0.32573		S20_29130373	20	29130373	0.64824		29112779	20	29112779	2.054e-08
		S20_29130384	20	29130384	6.7314e-05		S20_29130384	20	29130384	0.17314		29112798	20	29112798	0.62799
		S20_29130643	20	29130643	0.2652		S20_29130643	20	29130643	0.24368		29112837	20	29112837	0.00432
		S20_29130686	20	29130686	0.80875		S20_29130686	20	29130686	0.00994		29112917	20	29112917	0.00174
		S20_29130855	20	29130855	5.479e-05		S20_29130855	20	29130855	0.12013		29113118	20	29113118	2.8489e-09
		S20_29130906	20	29130906	1.0294e-06		S20_29130906	20	29130906	0.00731		29113123	20	29113123	0.00168
		S20_29130925	20	29130925	0.00089772		S20_29130925	20	29130925	0.23906		29113163	20	29113163	0.81194
		S20_29131035	20	29131035	0.00133		S20_29131035	20	29131035	0.20547		29113189	20	29113189	0.00382
		S20_29131283	20	29131283	2.7792e-07		S20_29131283	20	29131283	0.00539		29113452	20	29113452	0.71168
		S20_29131397	20	29131397	1.0914e-08		S20_29131397	20	29131397	0.00512		29113530	20	29113530	0.00109
		S20_29131473	20	29131473	3.3648e-08		S20_29131473	20	29131473	0.00365		29113574	20	29113574	0.97136
		S20_29131530	20	29131530	0.49596		S20_29131530	20	29131530	0.84468		29113693	20	29113693	0.73305
		S20_29131622	20	29131622	0.57977		S20_29131622	20	29131622	0.05864		29113815	20	29113815	0.00504
		S20_29131732	20	29131732	0.00046806		S20_29131732	20	29131732	0.08793		29113858	20	29113858	0.38755
		S20_29131800	20	29131800	0.82523		S20_29131800	20	29131800	0.04735		29113860	20	29113860	1.0949e-07
		S20_29131831	20	29131831	0.62736		S20_29131831	20	29131831	0.09152		29113963	20	29113963	0.00242
		S20_29131832	20	29131832	0.56446		S20_29131832	20	29131832	0.55121		29114253	20	29114253	0.67276
		S20_29132052	20	29132052	2.5793e-05		S20_29132052	20	29132052	0.12599		29114343	20	29114343	0.00198
		S20_29132158	20	29132158	9.245e-05		S20_29132158	20	29132158	0.16358		29114488	20	29114488	0.81854
		S20_29132165	20	29132165	1.6472e-06		S20_29132165	20	29132165	0.00551		29114563	20	29114563	0.84623
		S20_29132278	20	29132278	8.2936e-05		S20_29132278	20	29132278	0.1327		29114699	20	29114699	3.3543e-09
		S20_29132377	20	29132377	0.6578		S20_29132377	20	29132377	0.58336		29114708	20	29114708	0.6158
		S20_29132408	20	29132408	5.0146e-07		S20_29132408	20	29132408	0.01031		29114789	20	29114789	0.02656
		S20_29132505	20	29132505	0.0003884		S20_29132505	20	29132505	0.10618		29115002	20	29115002	0.85855
		S20_29132643	20	29132643	4.1677e-05		S20_29132643	20	29132643	0.20579		29115008	20	29115008	0.00035242
		S20_29132885	20	29132885	0.8703		S20_29132885	20	29132885	0.46605		29115060	20	29115060	0.00012795
		S20_29133043	20	29133043	3.0493e-05		S20_29133043	20	29133043	0.09464		29115288	20	29115288	0.39735
		S20_29133044	20	29133044	1.4565e-07		S20_29133044	20	29133044	0.00023507		29115354	20	29115354	2.0671e-09
		S20_29133071	20	29133071	0.79347		S20_29133071	20	29133071	0.174		29115405	20	29115405	0.74832
		S20_29133212	20	29133212	0.0006777		S20_29133212	20	29133212	0.22052		29115451	20	29115451	0.00967
		S20_29133556	20	29133556	0.47976		S20_29133556	20	29133556	0.39601		29115456	20	29115456	0.96913
		S20_29133587	20	29133587	8.7103e-08		S20_29133587	20	29133587	0.00042835		29115466	20	29115466	6.8639e-08
		S20_29133634	20	29133634	1.6986e-06		S20_29133634	20	29133634	0.00717		29116107	20	29116107	0.01019
		S20_29134048	20	29134048	0.10055		S20_29134048	20	29134048	0.95851		29116143	20	29116143	4.1202e-09
		S20_29134159	20	29134159	0.55504		S20_29134159	20	29134159	0.18543		29116348	20	29116348	0.00324
		S20_29134277	20	29134277	0.61194		S20_29134277	20	29134277	0.2367		29116418	20	29116418	0.00689
		S20_29134384	20	29134384	0.29155		S20_29134384	20	29134384	0.99518		29116436	20	29116436	0.95181
		S20_29134634	20	29134634	0.00060587		S20_29134634	20	29134634	0.06181		29116448	20	29116448	0.01006
		S20_29134939	20	29134939	1.0984e-06		S20_29134939	20	29134939	0.00692		29116456	20	29116456	2.8927e-09
		S20_29135559	20	29135559	1.0249e-06		S20_29135559	20	29135559	0.00503		29116470	20	29116470	2.6032e-09
		S20_29135921	20	29135921	0.00012992		S20_29135921	20	29135921	0.13719		29116500	20	29116500	0.52351
		S20_29135939	20	29135939	0.92061		S20_29135939	20	29135939	0.05558		29116549	20	29116549	0.94679
		S20_29136019	20	29136019	1.4019e-06		S20_29136019	20	29136019	0.00789		29118512	20	29118512	2.6633e-08
		S20_29136190	20	29136190	0.00044041		S20_29136190	20	29136190	0.24669		29121053	20	29121053	1.9338e-09
		S20_29136552	20	29136552	0.64929		S20_29136552	20	29136552	0.16664		29121173	20	29121173	5.0646e-09
		S20_29136972	20	29136972	4.6651e-06		S20_29136972	20	29136972	0.00271		29121199	20	29121199	0.78965
		S20_29137199	20	29137199	0.66892		S20_29137199	20	29137199	0.23878		29121763	20	29121763	0.99236
		S20_29137358	20	29137358	0.00040431		S20_29137358	20	29137358	0.06894		29121934	20	29121934	4.9242e-05
		S20_29137421	20	29137421	0.00049429		S20_29137421	20	29137421	0.09332		29126679	20	29126679	1.3408e-08
		S20_29137702	20	29137702	2.4735e-05		S20_29137702	20	29137702	0.1026		29126719	20	29126719	0.58091
		S20_29137942	20	29137942	0.00032559		S20_29137942	20	29137942	0.22927		29126850	20	29126850	0.88703
		S20_29137970	20	29137970	0.43085		S20_29137970	20	29137970	0.76155		29127049	20	29127049	0.0051
		S20_29138048	20	29138048	0.56218		S20_29138048	20	29138048	0.48694		29127134	20	29127134	0.68756
		S20_29138049	20	29138049	3.102e-07		S20_29138049	20	29138049	0.00194		29127198	20	29127198	7.3548e-10
		S20_29138055	20	29138055	0.21037		S20_29138055	20	29138055	0.56463		29127205	20	29127205	3.7762e-10
		S20_29138200	20	29138200	0.89367		S20_29138200	20	29138200	0.23731		29127768	20	29127768	0.00048796
		S20_29138337	20	29138337	5.7253e-07		S20_29138337	20	29138337	0.00697		29127786	20	29127786	0.97134
		S20_29138492	20	29138492	0.84299		S20_29138492	20	29138492	0.24395		29127787	20	29127787	3.3046e-09
		S20_29138804	20	29138804	0.92738		S20_29138804	20	29138804	0.07577		29127921	20	29127921	1.3847e-08
		S20_29138806	20	29138806	2.0059e-05		S20_29138806	20	29138806	0.07178		29128074	20	29128074	0.02496
		S20_29138810	20	29138810	3.4527e-05		S20_29138810	20	29138810	0.072		29128154	20	29128154	0.78503
		S20_29139052	20	29139052	0.68611		S20_29139052	20	29139052	0.23464		29128187	20	29128187	0.96664
		S20_29139643	20	29139643	4.0321e-08		S20_29139643	20	29139643	0.00109		29128225	20	29128225	2.4944e-06
		S20_29139656	20	29139656	0.00023909		S20_29139656	20	29139656	0.2082		29128473	20	29128473	0.02734
		S20_29139669	20	29139669	0.87344		S20_29139669	20	29139669	0.23314		29128486	20	29128486	2.7842e-06
		S20_29139714	20	29139714	0.54012		S20_29139714	20	29139714	0.79167		29129007	20	29129007	0.00656
		S20_29139787	20	29139787	0.66403		S20_29139787	20	29139787	0.78104		29129068	20	29129068	0.98451
		S20_29139794	20	29139794	3.1726e-07		S20_29139794	20	29139794	0.0005186		29129238	20	29129238	0.48374
		S20_29140443	20	29140443	0.80972		S20_29140443	20	29140443	0.03771		29129243	20	29129243	0.68929
		S20_29140451	20	29140451	0.00135		S20_29140451	20	29140451	0.04577		29129298	20	29129298	0.25888
		S20_29140491	20	29140491	0.25805		S20_29140491	20	29140491	0.82155		29129347	20	29129347	0.87193
		S20_29140531	20	29140531	0.00036081		S20_29140531	20	29140531	0.08034		29129449	20	29129449	0.812
		S20_29140674	20	29140674	9.5508e-07		S20_29140674	20	29140674	0.00271		29129671	20	29129671	0.00542
		S20_29140795	20	29140795	0.70487		S20_29140795	20	29140795	0.98138		29129731	20	29129731	0.28499
		S20_29140914	20	29140914	1.3168e-06		S20_29140914	20	29140914	0.00729		29129865	20	29129865	0.63441
		S20_29140971	20	29140971	0.37126		S20_29140971	20	29140971	0.72822		29130190	20	29130190	0.00036436
		S20_29141248	20	29141248	0.59941		S20_29141248	20	29141248	0.21293		29130369	20	29130369	0.00215
		S20_29141564	20	29141564	0.70327		S20_29141564	20	29141564	0.50817		29130373	20	29130373	0.5831
		S20_29141808	20	29141808	0.00044878		S20_29141808	20	29141808	0.11305		29130384	20	29130384	0.0013
		S20_29141972	20	29141972	0.41059		S20_29141972	20	29141972	0.45618		29130643	20	29130643	0.91072
		S20_29142012	20	29142012	2.6425e-05		S20_29142012	20	29142012	0.10573		29130686	20	29130686	0.5824
		S20_29142336	20	29142336	0.82977		S20_29142336	20	29142336	0.19461		29130855	20	29130855	0.00409
		S20_29143811	20	29143811	0.47073		S20_29143811	20	29143811	0.13483		29130906	20	29130906	3.1241e-09
		S20_29144068	20	29144068	2.2192e-05		S20_29144068	20	29144068	0.11173		29130925	20	29130925	0.00325
		S20_29144270	20	29144270	1.8809e-06		S20_29144270	20	29144270	0.02613		29131033	20	29131033	0.96527
		S20_29144285	20	29144285	0.73588		S20_29144285	20	29144285	0.20513		29131035	20	29131035	2.7213e-06
		S20_29144415	20	29144415	0.80598		S20_29144415	20	29144415	0.37861		29131283	20	29131283	1.3851e-08
		S20_29144424	20	29144424	7.3893e-07		S20_29144424	20	29144424	0.02069		29131397	20	29131397	2.9176e-09
		S20_29144449	20	29144449	0.00023987		S20_29144449	20	29144449	0.16955		29131473	20	29131473	2.9994e-09
		S20_29144550	20	29144550	1.4332e-06		S20_29144550	20	29144550	0.00297		29131521	20	29131521	0.77318
		S20_29144667	20	29144667	0.45603		S20_29144667	20	29144667	0.85889		29131530	20	29131530	0.88691
		S20_29144794	20	29144794	0.97993		S20_29144794	20	29144794	0.01189		29131613	20	29131613	0.77171
		S20_29145144	20	29145144	0.92689		S20_29145144	20	29145144	0.96197		29131622	20	29131622	0.59836
		S20_29145256	20	29145256	5.6034e-07		S20_29145256	20	29145256	0.01078		29131682	20	29131682	0.82281
		S20_29145328	20	29145328	3.0248e-05		S20_29145328	20	29145328	0.10645		29131732	20	29131732	0.00481
		S20_29145344	20	29145344	0.2226		S20_29145344	20	29145344	0.93451		29131758	20	29131758	0.67368
		S20_29145585	20	29145585	0.24796		S20_29145585	20	29145585	0.68886		29131800	20	29131800	0.62304
		S20_29145664	20	29145664	2.618e-05		S20_29145664	20	29145664	0.15057		29131831	20	29131831	0.81301
		S20_29145912	20	29145912	1.5861e-07		S20_29145912	20	29145912	0.0023		29131832	20	29131832	0.70622
		S20_29145936	20	29145936	2.083e-08		S20_29145936	20	29145936	0.00101		29132052	20	29132052	0.00496
		S20_29146070	20	29146070	0.5475		S20_29146070	20	29146070	0.79996		29132158	20	29132158	0.0019
		S20_29146349	20	29146349	0.00118		S20_29146349	20	29146349	0.17236		29132165	20	29132165	4.3023e-08
		S20_29146600	20	29146600	0.93538		S20_29146600	20	29146600	0.16134		29132278	20	29132278	0.00889
		S20_29146739	20	29146739	0.40294		S20_29146739	20	29146739	0.38434		29132377	20	29132377	0.95565
		S20_29146740	20	29146740	0.54174		S20_29146740	20	29146740	0.67899		29132408	20	29132408	4.147e-10
		S20_29146829	20	29146829	0.70239		S20_29146829	20	29146829	0.00543		29132505	20	29132505	8.4158e-06
		S20_29146915	20	29146915	0.07535		S20_29146915	20	29146915	0.98066		29132625	20	29132625	0.84302
		S20_29146958	20	29146958	0.5169		S20_29146958	20	29146958	0.88567		29132643	20	29132643	0.00444
		S20_29146982	20	29146982	0.00157		S20_29146982	20	29146982	0.22531		29132718	20	29132718	0.93678
		S20_29147050	20	29147050	7.8775e-11		S20_29147050	20	29147050	0.00221		29132885	20	29132885	0.85715
		S20_29147123	20	29147123	0.89755		S20_29147123	20	29147123	0.84632		29132977	20	29132977	0.77318
		S20_29147263	20	29147263	0.41296		S20_29147263	20	29147263	0.19318		29133043	20	29133043	0.00537
		S20_29147284	20	29147284	0.95609		S20_29147284	20	29147284	0.06944		29133044	20	29133044	0.00197
		S20_29147347	20	29147347	0.35918		S20_29147347	20	29147347	0.26737		29133071	20	29133071	0.32058
		S20_29147397	20	29147397	5.2805e-07		S20_29147397	20	29147397	0.0027		29133212	20	29133212	0.00617
		S20_29147560	20	29147560	0.00096408		S20_29147560	20	29147560	0.01677		29133413	20	29133413	0.94076
		S20_29147712	20	29147712	0.00045694		S20_29147712	20	29147712	0.14718		29133556	20	29133556	0.55491
		S20_29147782	20	29147782	0.69814		S20_29147782	20	29147782	0.88254		29133587	20	29133587	0.00269
		S20_29147928	20	29147928	0.9538		S20_29147928	20	29147928	0.04115		29133634	20	29133634	3.1771e-09
		S20_29147932	20	29147932	1.849e-05		S20_29147932	20	29147932	0.00019153		29134048	20	29134048	0.63207
		S20_29148053	20	29148053	0.00054903		S20_29148053	20	29148053	0.1501		29134159	20	29134159	0.8491
		S20_29148054	20	29148054	0.70611		S20_29148054	20	29148054	0.06633		29134277	20	29134277	0.82118
		S20_29148092	20	29148092	0.00043656		S20_29148092	20	29148092	0.11711		29134384	20	29134384	0.84433
		S20_29148270	20	29148270	4.2175e-07		S20_29148270	20	29148270	0.00263		29134634	20	29134634	0.00518
		S20_29148283	20	29148283	1.9195e-07		S20_29148283	20	29148283	0.00598		29134656	20	29134656	0.87191
		S20_29148667	20	29148667	0.73881		S20_29148667	20	29148667	0.10271		29134939	20	29134939	2.9989e-09
		S20_29148717	20	29148717	1.5021e-06		S20_29148717	20	29148717	0.00088835		29135479	20	29135479	0.63334
		S20_29148774	20	29148774	0.72508		S20_29148774	20	29148774	0.67139		29135559	20	29135559	3.23e-09
		S20_29148779	20	29148779	0.49457		S20_29148779	20	29148779	0.1962		29135921	20	29135921	0.00614
		S20_29148798	20	29148798	0.80151		S20_29148798	20	29148798	0.88642		29135939	20	29135939	0.6207
		S20_29149020	20	29149020	6.3355e-06		S20_29149020	20	29149020	0.00037476		29136019	20	29136019	3.5908e-09
		S20_29149029	20	29149029	0.98631		S20_29149029	20	29149029	0.62884		29136051	20	29136051	0.77318
		S20_29149111	20	29149111	0.80681		S20_29149111	20	29149111	0.25275		29136190	20	29136190	0.006
		S20_29149118	20	29149118	3.8911e-07		S20_29149118	20	29149118	0.00098272		29136193	20	29136193	0.77318
		S20_29149226	20	29149226	0.00014381		S20_29149226	20	29149226	0.14053		29136552	20	29136552	0.8322
		S20_29149254	20	29149254	0.00070349		S20_29149254	20	29149254	0.09508		29136972	20	29136972	8.8528e-08
		S20_29149296	20	29149296	0.00075309		S20_29149296	20	29149296	0.01599		29137199	20	29137199	0.85643
		S20_29149369	20	29149369	0.00119		S20_29149369	20	29149369	0.21072		29137358	20	29137358	0.00237
		S20_29149491	20	29149491	0.472		S20_29149491	20	29149491	0.42595		29137421	20	29137421	0.00486
		S20_29149639	20	29149639	7.0174e-06		S20_29149639	20	29149639	0.00641		29137642	20	29137642	0.77281
		S20_29150262	20	29150262	2.8215e-08		S20_29150262	20	29150262	0.11261		29137702	20	29137702	0.00596
		S20_29153770	20	29153770	0.00094616		S20_29153770	20	29153770	0.02277		29137942	20	29137942	0.00682
		S20_29153884	20	29153884	1.1891e-06		S20_29153884	20	29153884	0.01109		29137970	20	29137970	0.77483
		S20_29154401	20	29154401	4.8874e-06		S20_29154401	20	29154401	0.00658		29138048	20	29138048	0.60724
		S20_29154513	20	29154513	0.00102		S20_29154513	20	29154513	0.36652		29138049	20	29138049	3.5738e-10
		S20_29154595	20	29154595	0.00045962		S20_29154595	20	29154595	0.29547		29138055	20	29138055	0.80668
		S20_29154656	20	29154656	5.1492e-07		S20_29154656	20	29154656	0.01035		29138200	20	29138200	0.62343
		S20_29154866	20	29154866	1.1134e-06		S20_29154866	20	29154866	0.00367		29138337	20	29138337	4.1518e-10
		S20_29155919	20	29155919	0.0003045		S20_29155919	20	29155919	0.17726		29138492	20	29138492	0.62343
		S20_29155926	20	29155926	0.60943		S20_29155926	20	29155926	0.30365		29138631	20	29138631	0.82113
		S20_29156040	20	29156040	0.87399		S20_29156040	20	29156040	0.25567		29138804	20	29138804	0.61605
		S20_29156123	20	29156123	3.6039e-05		S20_29156123	20	29156123	0.14315		29138806	20	29138806	0.00421
		S20_29156175	20	29156175	2.3218e-05		S20_29156175	20	29156175	0.15809		29138810	20	29138810	0.00423
		S20_29156412	20	29156412	0.91043		S20_29156412	20	29156412	0.09379		29139052	20	29139052	0.87921
		S20_29156553	20	29156553	0.00074481		S20_29156553	20	29156553	0.0932		29139121	20	29139121	0.67247
		S20_29156735	20	29156735	2.7895e-05		S20_29156735	20	29156735	0.14949		29139643	20	29139643	1.2786e-08
		S20_29156785	20	29156785	3.151e-06		S20_29156785	20	29156785	0.01931		29139656	20	29139656	0.00341
		S20_29157032	20	29157032	3.4496e-06		S20_29157032	20	29157032	0.01088		29139669	20	29139669	0.69556
		S20_29157057	20	29157057	9.4669e-08		S20_29157057	20	29157057	0.00025709		29139714	20	29139714	0.49541
		S20_29157113	20	29157113	1.9452e-06		S20_29157113	20	29157113	0.00717		29139761	20	29139761	0.94173
		S20_29157138	20	29157138	0.00047272		S20_29157138	20	29157138	0.10425		29139787	20	29139787	0.76553
		S20_29157179	20	29157179	1.6958e-06		S20_29157179	20	29157179	0.00852		29139794	20	29139794	7.9617e-09
		S20_29157192	20	29157192	0.09584		S20_29157192	20	29157192	0.98643		29139817	20	29139817	0.8402
		S20_29157281	20	29157281	0.3072		S20_29157281	20	29157281	0.38526		29140443	20	29140443	0.60821
		S20_29157357	20	29157357	1.3696e-07		S20_29157357	20	29157357	0.00258		29140451	20	29140451	0.01652
		S20_29157416	20	29157416	0.00087114		S20_29157416	20	29157416	0.25989		29140491	20	29140491	0.54875
		S20_29157530	20	29157530	1.9675e-08		S20_29157530	20	29157530	0.02466		29140531	20	29140531	0.00626
		S20_29157541	20	29157541	1.0511e-06		S20_29157541	20	29157541	0.00506		29140674	20	29140674	2.9491e-09
		S20_29157595	20	29157595	0.00043939		S20_29157595	20	29157595	0.11274		29140795	20	29140795	0.8462
		S20_29157996	20	29157996	3.1313e-05		S20_29157996	20	29157996	0.15604		29140873	20	29140873	0.77318
		S20_29158037	20	29158037	0.00031719		S20_29158037	20	29158037	0.18707		29140914	20	29140914	2.9994e-09
		S20_29158068	20	29158068	7.9255e-07		S20_29158068	20	29158068	0.00436		29140971	20	29140971	0.28671
		S20_29158798	20	29158798	0.0008075		S20_29158798	20	29158798	0.01201		29141248	20	29141248	0.96861
		S20_29158912	20	29158912	0.00046618		S20_29158912	20	29158912	0.17231		29141481	20	29141481	0.82245
		S20_29159595	20	29159595	1.3367e-05		S20_29159595	20	29159595	0.01264		29141564	20	29141564	0.55245
		S20_29159603	20	29159603	0.00099612		S20_29159603	20	29159603	0.27022		29141803	20	29141803	0.22637
		S20_29159666	20	29159666	0.00033774		S20_29159666	20	29159666	0.18295		29141808	20	29141808	0.00494
		S20_29159785	20	29159785	0.00032288		S20_29159785	20	29159785	0.18025		29141972	20	29141972	0.98801
		S20_29159873	20	29159873	0.44431		S20_29159873	20	29159873	0.66118		29142012	20	29142012	0.00251
		S20_29159885	20	29159885	1.0829e-06		S20_29159885	20	29159885	0.02357		29142336	20	29142336	0.50038
		S20_29159951	20	29159951	2.1644e-06		S20_29159951	20	29159951	0.01126		29143811	20	29143811	0.77321
		S20_29159971	20	29159971	4.1995e-06		S20_29159971	20	29159971	0.0161		29144068	20	29144068	0.00373
		S20_29160198	20	29160198	0.00019479		S20_29160198	20	29160198	0.05397		29144270	20	29144270	1.0393e-08
		S20_29160434	20	29160434	0.9532		S20_29160434	20	29160434	0.08769		29144285	20	29144285	0.61858
		S20_29160487	20	29160487	0.62762		S20_29160487	20	29160487	0.40053		29144415	20	29144415	0.60212
		S20_29160820	20	29160820	1.0142e-06		S20_29160820	20	29160820	0.00046934		29144424	20	29144424	3.8413e-09
		S20_29160981	20	29160981	1.4666e-05		S20_29160981	20	29160981	0.03431		29144449	20	29144449	0.00427
		S20_29161029	20	29161029	0.00082452		S20_29161029	20	29161029	0.23336		29144455	20	29144455	0.77826
		S20_29161170	20	29161170	7.9804e-07		S20_29161170	20	29161170	0.00042187		29144550	20	29144550	3.1855e-09
		S20_29161187	20	29161187	2.8519e-07		S20_29161187	20	29161187	0.00023988		29144667	20	29144667	0.9169
		S20_29161248	20	29161248	0.001		S20_29161248	20	29161248	0.30603		29144794	20	29144794	0.84257
		S20_29161265	20	29161265	2.3073e-06		S20_29161265	20	29161265	0.01212		29145144	20	29145144	0.71749
		S20_29161286	20	29161286	0.80229		S20_29161286	20	29161286	0.59558		29145256	20	29145256	1.2484e-07
		S20_29161307	20	29161307	1.6083e-06		S20_29161307	20	29161307	0.01376		29145328	20	29145328	0.00293
		S20_29161358	20	29161358	0.2934		S20_29161358	20	29161358	0.83582		29145344	20	29145344	0.85968
		S20_29161365	20	29161365	0.4904		S20_29161365	20	29161365	0.7108		29145585	20	29145585	0.64686
		S20_29161425	20	29161425	1.942e-06		S20_29161425	20	29161425	0.00010966		29145664	20	29145664	0.00267
		S20_29161515	20	29161515	1.3524e-05		S20_29161515	20	29161515	0.08932		29145912	20	29145912	1.4394e-08
		S20_29161568	20	29161568	3.2885e-06		S20_29161568	20	29161568	0.01144		29145915	20	29145915	0.22369
		S20_29161572	20	29161572	0.00024537		S20_29161572	20	29161572	0.13174		29145936	20	29145936	5.3174e-09
		S20_29161917	20	29161917	0.79395		S20_29161917	20	29161917	0.22818		29146042	20	29146042	0.23642
		S20_29161924	20	29161924	0.00028431		S20_29161924	20	29161924	0.36278		29146070	20	29146070	0.88438
		S20_29162056	20	29162056	5.9841e-05		S20_29162056	20	29162056	0.13509		29146349	20	29146349	0.00731
		S20_29162130	20	29162130	0.00083728		S20_29162130	20	29162130	0.17608		29146600	20	29146600	0.78635
		S20_29162234	20	29162234	1.7643e-06		S20_29162234	20	29162234	0.00849		29146739	20	29146739	0.60275
		S20_29162450	20	29162450	0.38244		S20_29162450	20	29162450	0.59286		29146740	20	29146740	0.78729
		S20_29162771	20	29162771	6.9408e-05		S20_29162771	20	29162771	0.24701		29146829	20	29146829	0.69928
		S20_29162887	20	29162887	1.8521e-06		S20_29162887	20	29162887	0.00377		29146915	20	29146915	0.8585
		S20_29163085	20	29163085	0.00138		S20_29163085	20	29163085	0.26771		29146958	20	29146958	0.33382
		S20_29163117	20	29163117	0.00065359		S20_29163117	20	29163117	0.39605		29146982	20	29146982	0.00674
		S20_29163248	20	29163248	0.23389		S20_29163248	20	29163248	0.79075		29147050	20	29147050	1.1145e-09
		S20_29166311	20	29166311	2.6471e-07		S20_29166311	20	29166311	0.01008		29147123	20	29147123	0.38435
		S20_29166387	20	29166387	6.0683e-05		S20_29166387	20	29166387	0.01485		29147263	20	29147263	0.87742
		S20_29166396	20	29166396	0.9497		S20_29166396	20	29166396	0.19493		29147284	20	29147284	0.83709
		S20_29170980	20	29170980	5.3646e-07		S20_29170980	20	29170980	0.04401		29147297	20	29147297	0.84294
		S20_29172188	20	29172188	0.95474		S20_29172188	20	29172188	0.70063		29147347	20	29147347	0.58088
		S20_29173492	20	29173492	0.78038		S20_29173492	20	29173492	0.71914		29147397	20	29147397	1.2806e-09
		S20_29173558	20	29173558	0.74236		S20_29173558	20	29173558	0.78469		29147560	20	29147560	0.00662
		S20_29173568	20	29173568	9.7465e-06		S20_29173568	20	29173568	0.01779		29147712	20	29147712	0.00109
		S20_29173584	20	29173584	0.97947		S20_29173584	20	29173584	0.71552		29147782	20	29147782	0.55034
		S20_29173627	20	29173627	0.9184		S20_29173627	20	29173627	0.65371		29147928	20	29147928	0.73725
		S20_29173636	20	29173636	9.4111e-07		S20_29173636	20	29173636	3.4638e-05		29147932	20	29147932	0.01497
		S20_29173835	20	29173835	1.4704e-05		S20_29173835	20	29173835	0.19163		29148053	20	29148053	0.00297
		S20_29173870	20	29173870	5.2075e-05		S20_29173870	20	29173870	0.13774		29148054	20	29148054	0.89991
		S20_29174488	20	29174488	0.67194		S20_29174488	20	29174488	0.09506		29148092	20	29148092	0.00782
		S20_29174499	20	29174499	3.5835e-07		S20_29174499	20	29174499	0.00125		29148270	20	29148270	6.2955e-10
		S20_29174804	20	29174804	0.00088804		S20_29174804	20	29174804	0.19231		29148283	20	29148283	6.1772e-09
		S20_29174837	20	29174837	4.1977e-05		S20_29174837	20	29174837	0.15141		29148667	20	29148667	0.58794
		S20_29175191	20	29175191	1.6185e-06		S20_29175191	20	29175191	0.00397		29148717	20	29148717	2.9994e-09
		S20_29175328	20	29175328	4.411e-07		S20_29175328	20	29175328	0.01302		29148774	20	29148774	0.5667
		S20_29175392	20	29175392	2.6852e-07		S20_29175392	20	29175392	0.00177		29148779	20	29148779	0.60708
		S20_29175417	20	29175417	0.20701		S20_29175417	20	29175417	0.97592		29148798	20	29148798	0.74701
		S20_29175574	20	29175574	0.0009152		S20_29175574	20	29175574	0.2349		29149020	20	29149020	0.00372
		S20_29175642	20	29175642	0.12531		S20_29175642	20	29175642	0.55776		29149029	20	29149029	0.75779
		S20_29175847	20	29175847	0.59334		S20_29175847	20	29175847	0.50631		29149111	20	29149111	0.8629
		S20_29175968	20	29175968	1.6167e-06		S20_29175968	20	29175968	0.00672		29149118	20	29149118	3.1771e-09
		S20_29176070	20	29176070	3.1857e-07		S20_29176070	20	29176070	0.00147		29149226	20	29149226	0.00551
		S20_29176109	20	29176109	1.5725e-07		S20_29176109	20	29176109	0.00060141		29149254	20	29149254	0.0057
		S20_29176216	20	29176216	0.5607		S20_29176216	20	29176216	0.75832		29149296	20	29149296	0.00559
		S20_29176252	20	29176252	0.00062585		S20_29176252	20	29176252	0.01552		29149369	20	29149369	0.00897
		S20_29176570	20	29176570	1.531e-06		S20_29176570	20	29176570	0.00751		29149491	20	29149491	0.6842
		S20_29176746	20	29176746	2.9355e-05		S20_29176746	20	29176746	0.13993		29149639	20	29149639	9.6101e-09
		S20_29176786	20	29176786	0.18152		S20_29176786	20	29176786	0.50579		29149836	20	29149836	0.20951
		S20_29177145	20	29177145	0.00034454		S20_29177145	20	29177145	0.23066		29150262	20	29150262	3.8786e-09
		S20_29177181	20	29177181	2.2149e-06		S20_29177181	20	29177181	0.00584		29153770	20	29153770	0.00751
		S20_29177822	20	29177822	2.0409e-06		S20_29177822	20	29177822	0.01277		29153884	20	29153884	3.6866e-08
		S20_29177995	20	29177995	0.64627		S20_29177995	20	29177995	0.60033		29154401	20	29154401	8.5644e-08
		S20_29178005	20	29178005	2.6167e-07		S20_29178005	20	29178005	0.00079953		29154513	20	29154513	0.00749
		S20_29178105	20	29178105	0.63774		S20_29178105	20	29178105	0.15639		29154595	20	29154595	0.00526
		S20_29178127	20	29178127	0.00033547		S20_29178127	20	29178127	0.08455		29154656	20	29154656	3.7859e-10
		S20_29178321	20	29178321	4.7789e-05		S20_29178321	20	29178321	0.07989		29154866	20	29154866	3.8757e-09
		S20_29178454	20	29178454	0.00015758		S20_29178454	20	29178454	0.0882		29155919	20	29155919	0.00361
		S20_29178467	20	29178467	0.78258		S20_29178467	20	29178467	0.08606		29155926	20	29155926	0.47861
		S20_29178481	20	29178481	2.856e-05		S20_29178481	20	29178481	0.05939		29156040	20	29156040	0.44241
		S20_29178612	20	29178612	0.00034053		S20_29178612	20	29178612	0.07856		29156123	20	29156123	0.00416
		S20_29179022	20	29179022	0.27253		S20_29179022	20	29179022	0.83178		29156175	20	29156175	0.00499
		S20_29179028	20	29179028	2.794e-08		S20_29179028	20	29179028	0.00048692		29156412	20	29156412	0.63207
		S20_29179267	20	29179267	0.25261		S20_29179267	20	29179267	0.14078		29156543	20	29156543	0.77318
		S20_29179290	20	29179290	0.00012366		S20_29179290	20	29179290	0.42454		29156553	20	29156553	0.0049
		S20_29179604	20	29179604	0.00033005		S20_29179604	20	29179604	0.54866		29156559	20	29156559	0.77318
		S20_29179620	20	29179620	0.00034489		S20_29179620	20	29179620	0.19323		29156735	20	29156735	0.00445
		S20_29179836	20	29179836	0.70459		S20_29179836	20	29179836	0.32647		29156785	20	29156785	5.6738e-09
		S20_29179868	20	29179868	5.2987e-07		S20_29179868	20	29179868	0.00961		29156950	20	29156950	0.96317
		S20_29179870	20	29179870	0.00026897		S20_29179870	20	29179870	0.14826		29157032	20	29157032	2.9994e-09
		S20_29180085	20	29180085	0.54487		S20_29180085	20	29180085	0.22684		29157057	20	29157057	0.00154
		S20_29180292	20	29180292	1.4714e-06		S20_29180292	20	29180292	0.00457		29157113	20	29157113	3.1511e-09
		S20_29180449	20	29180449	0.00017799		S20_29180449	20	29180449	0.06275		29157138	20	29157138	0.00596
		S20_29180614	20	29180614	6.4979e-07		S20_29180614	20	29180614	0.0184		29157179	20	29157179	2.9994e-09
		S20_29180819	20	29180819	0.10683		S20_29180819	20	29180819	0.9007		29157192	20	29157192	0.83823
		S20_29181079	20	29181079	0.07814		S20_29181079	20	29181079	0.96972		29157281	20	29157281	0.64091
		S20_29181177	20	29181177	0.73259		S20_29181177	20	29181177	0.02171		29157357	20	29157357	2.4577e-08
		S20_29181288	20	29181288	0.49552		S20_29181288	20	29181288	0.59862		29157416	20	29157416	0.00606
		S20_29181541	20	29181541	0.00039688		S20_29181541	20	29181541	0.26094		29157530	20	29157530	1.0695e-05
		S20_29181873	20	29181873	0.7094		S20_29181873	20	29181873	0.61311		29157541	20	29157541	3.0682e-09
		S20_29182053	20	29182053	6.0212e-06		S20_29182053	20	29182053	0.02485		29157595	20	29157595	0.00284
		S20_29183011	20	29183011	3.6005e-05		S20_29183011	20	29183011	0.12994		29157672	20	29157672	0.77318
		S20_29184080	20	29184080	0.00049339		S20_29184080	20	29184080	0.06864		29157996	20	29157996	0.00432
		S20_29184555	20	29184555	0.31936		S20_29184555	20	29184555	0.943		29158037	20	29158037	0.00679
		S20_29184882	20	29184882	3e-07		S20_29184882	20	29184882	0.0015		29158068	20	29158068	4.4702e-08
		S20_29185011	20	29185011	0.98842		S20_29185011	20	29185011	0.16695		29158404	20	29158404	0.29673
		S20_29185477	20	29185477	0.0004438		S20_29185477	20	29185477	0.20956		29158798	20	29158798	0.00542
		S20_29185824	20	29185824	0.86931		S20_29185824	20	29185824	0.2677		29158885	20	29158885	0.66621
		S20_29185945	20	29185945	2.6295e-07		S20_29185945	20	29185945	0.01535		29158912	20	29158912	0.00052636
		S20_29186027	20	29186027	0.65593		S20_29186027	20	29186027	0.6552		29159479	20	29159479	0.98624
		S20_29186459	20	29186459	0.00081114		S20_29186459	20	29186459	0.20341		29159595	20	29159595	2.7986e-07
		S20_29186603	20	29186603	7.8496e-08		S20_29186603	20	29186603	0.00064475		29159603	20	29159603	0.01342
		S20_29186687	20	29186687	0.00019605		S20_29186687	20	29186687	0.08818		29159666	20	29159666	0.00866
		S20_29186754	20	29186754	0.0005114		S20_29186754	20	29186754	0.03106		29159785	20	29159785	0.00572
		S20_29187005	20	29187005	0.87766		S20_29187005	20	29187005	0.1638		29159873	20	29159873	0.2101
		S20_29187104	20	29187104	2.6966e-05		S20_29187104	20	29187104	0.00084654		29159885	20	29159885	3.3077e-09
		S20_29187116	20	29187116	0.76664		S20_29187116	20	29187116	0.93095		29159922	20	29159922	0.63174
		S20_29187155	20	29187155	0.57385		S20_29187155	20	29187155	0.66874		29159951	20	29159951	2.9994e-09
		S20_29187374	20	29187374	2.2742e-05		S20_29187374	20	29187374	0.00248		29159971	20	29159971	3.2012e-09
		S20_29188678	20	29188678	4.2521e-05		S20_29188678	20	29188678	0.00249		29160198	20	29160198	0.00161
		S20_29189300	20	29189300	0.00027274		S20_29189300	20	29189300	0.04984		29160434	20	29160434	0.84295
		S20_29189346	20	29189346	3.0428e-05		S20_29189346	20	29189346	0.00222		29160487	20	29160487	0.72331
		S20_29189426	20	29189426	0.00176		S20_29189426	20	29189426	0.2157		29160730	20	29160730	0.86273
		S20_29189567	20	29189567	0.88984		S20_29189567	20	29189567	0.08862		29160820	20	29160820	4.1378e-08
		S20_29189763	20	29189763	0.00094509		S20_29189763	20	29189763	0.10943		29160981	20	29160981	5.1428e-09
		S20_29190045	20	29190045	1.2136e-05		S20_29190045	20	29190045	0.03311		29161029	20	29161029	0.00696
		S20_29190053	20	29190053	0.00015537		S20_29190053	20	29190053	0.11276		29161170	20	29161170	3.2165e-09
		S20_29190081	20	29190081	0.00243		S20_29190081	20	29190081	0.15874		29161187	20	29161187	0.00161
		S20_29190415	20	29190415	6.0823e-05		S20_29190415	20	29190415	0.00080027		29161248	20	29161248	0.01058
		S20_29190461	20	29190461	0.47917		S20_29190461	20	29190461	0.39674		29161265	20	29161265	9.7303e-09
		S20_29190464	20	29190464	4.62e-05		S20_29190464	20	29190464	0.03828		29161286	20	29161286	0.138
		S20_29190768	20	29190768	0.00012174		S20_29190768	20	29190768	0.0656		29161307	20	29161307	7.7668e-07
		S20_29190991	20	29190991	6.8274e-06		S20_29190991	20	29190991	0.02339		29161358	20	29161358	0.66138
		S20_29191004	20	29191004	0.40571		S20_29191004	20	29191004	0.65855		29161365	20	29161365	0.77161
		S20_29191133	20	29191133	6.5178e-05		S20_29191133	20	29191133	0.00113		29161425	20	29161425	0.00118
		S20_29191378	20	29191378	0.85343		S20_29191378	20	29191378	0.39129		29161515	20	29161515	0.00414
		S20_29191463	20	29191463	8.5505e-07		S20_29191463	20	29191463	0.00075998		29161568	20	29161568	8.6416e-08
		S20_29191509	20	29191509	4.2597e-05		S20_29191509	20	29191509	0.00261		29161572	20	29161572	0.00428
		S20_29191545	20	29191545	0.00023873		S20_29191545	20	29191545	0.09802		29161917	20	29161917	0.60868
		S20_29191548	20	29191548	2.2781e-05		S20_29191548	20	29191548	0.00158		29161924	20	29161924	0.00056314
		S20_29191711	20	29191711	0.00036379		S20_29191711	20	29191711	0.0069		29162056	20	29162056	0.00395
		S20_29191985	20	29191985	0.0001825		S20_29191985	20	29191985	0.09896		29162130	20	29162130	0.0041
		S20_29192003	20	29192003	0.9938		S20_29192003	20	29192003	0.06012		29162234	20	29162234	4.1485e-09
		S20_29192135	20	29192135	0.00165		S20_29192135	20	29192135	0.05791		29162450	20	29162450	0.79176
		S20_29192312	20	29192312	6.2664e-06		S20_29192312	20	29192312	0.00148		29162771	20	29162771	0.00354
		S20_29192350	20	29192350	8.4534e-05		S20_29192350	20	29192350	0.08742		29162887	20	29162887	2.3456e-09
		S20_29192353	20	29192353	0.86628		S20_29192353	20	29192353	0.00162		29163085	20	29163085	0.00787
		S20_29192366	20	29192366	0.00073458		S20_29192366	20	29192366	0.07939		29163117	20	29163117	0.00354
		S20_29192507	20	29192507	3.5529e-05		S20_29192507	20	29192507	0.03813		29163248	20	29163248	0.71346
		S20_29192580	20	29192580	0.83621		S20_29192580	20	29192580	0.04089		29163414	20	29163414	0.77357
		S20_29192614	20	29192614	2.3108e-05		S20_29192614	20	29192614	0.00198		29166311	20	29166311	4.9575e-10
		S20_29192660	20	29192660	5.2271e-05		S20_29192660	20	29192660	0.05467		29166387	20	29166387	8.8751e-05
		S20_29192792	20	29192792	0.00108		S20_29192792	20	29192792	0.20515		29166396	20	29166396	0.76671
		S20_29192882	20	29192882	4.0027e-05		S20_29192882	20	29192882	0.04167		29170980	20	29170980	9.2256e-08
		S20_29192963	20	29192963	0.8826		S20_29192963	20	29192963	0.20354		29172188	20	29172188	0.95469
		S20_29193120	20	29193120	0.98839		S20_29193120	20	29193120	0.61244		29173492	20	29173492	0.91382
		S20_29193226	20	29193226	0.70813		S20_29193226	20	29193226	0.19745		29173558	20	29173558	0.80486
		S20_29193288	20	29193288	0.00026545		S20_29193288	20	29193288	0.0793		29173568	20	29173568	0.00089053
		S20_29193312	20	29193312	0.00136		S20_29193312	20	29193312	0.06077		29173584	20	29173584	0.69609
		S20_29193453	20	29193453	0.95919		S20_29193453	20	29193453	0.83287		29173627	20	29173627	0.38621
		S20_29193660	20	29193660	2.8853e-05		S20_29193660	20	29193660	0.0208		29173636	20	29173636	6.7587e-08
		S20_29193684	20	29193684	3.6953e-05		S20_29193684	20	29193684	0.00090853		29173835	20	29173835	0.00206
		S20_29193711	20	29193711	0.85001		S20_29193711	20	29193711	0.06857		29173870	20	29173870	0.00223
		S20_29193769	20	29193769	0.00041589		S20_29193769	20	29193769	0.08679		29174488	20	29174488	0.61689
		S20_29193975	20	29193975	0.00086579		S20_29193975	20	29193975	0.08786		29174499	20	29174499	3.6265e-09
		S20_29194033	20	29194033	0.99289		S20_29194033	20	29194033	0.47471		29174804	20	29174804	0.00614
		S20_29194079	20	29194079	8.5363e-05		S20_29194079	20	29194079	0.00114		29174837	20	29174837	0.00236
		S20_29194106	20	29194106	2.9409e-06		S20_29194106	20	29194106	0.00054075		29175191	20	29175191	1.6787e-07
		S20_29194250	20	29194250	1.6642e-06		S20_29194250	20	29194250	0.00126		29175328	20	29175328	3.828e-10
		S20_29194393	20	29194393	0.79871		S20_29194393	20	29194393	0.95491		29175392	20	29175392	4.3479e-09
		S20_29194410	20	29194410	0.65471		S20_29194410	20	29194410	0.57587		29175417	20	29175417	0.84433
		S20_29194441	20	29194441	0.00176		S20_29194441	20	29194441	0.14646		29175522	20	29175522	0.80614
		S20_29194470	20	29194470	2.8426e-05		S20_29194470	20	29194470	0.0035		29175574	20	29175574	0.00663
		S20_29194602	20	29194602	0.00112		S20_29194602	20	29194602	0.02859		29175642	20	29175642	0.69481
		S20_29194752	20	29194752	0.00055055		S20_29194752	20	29194752	0.02995		29175643	20	29175643	0.82633
		S20_29194772	20	29194772	4.5735e-05		S20_29194772	20	29194772	0.02971		29175847	20	29175847	0.91111
		S20_29194943	20	29194943	2.9737e-05		S20_29194943	20	29194943	0.00278		29175859	20	29175859	0.80671
		S20_29195353	20	29195353	0.00178		S20_29195353	20	29195353	0.23382		29175880	20	29175880	0.97053
		S20_29195503	20	29195503	0.00056125		S20_29195503	20	29195503	0.16237		29175968	20	29175968	3.8433e-09
		S20_29195521	20	29195521	0.001		S20_29195521	20	29195521	0.11669		29176070	20	29176070	2.9921e-09
		S20_29195602	20	29195602	0.06504		S20_29195602	20	29195602	0.01785		29176109	20	29176109	0.00152
		S20_29195644	20	29195644	0.00369		S20_29195644	20	29195644	0.15766		29176216	20	29176216	0.66738
		S20_29195737	20	29195737	2.8201e-05		S20_29195737	20	29195737	0.00334		29176252	20	29176252	0.00384
		S20_29195899	20	29195899	0.39555		S20_29195899	20	29195899	0.59375		29176570	20	29176570	3.2149e-09
		S20_29196200	20	29196200	1.1982e-05		S20_29196200	20	29196200	0.00111		29176746	20	29176746	0.00454
		S20_29196234	20	29196234	1.1889e-05		S20_29196234	20	29196234	0.00064999		29176785	20	29176785	0.77381
		S20_29196265	20	29196265	0.99424		S20_29196265	20	29196265	0.40286		29176786	20	29176786	0.62806
		S20_29196284	20	29196284	0.66003		S20_29196284	20	29196284	0.58803		29176804	20	29176804	0.77341
		S20_29196308	20	29196308	1.6846e-05		S20_29196308	20	29196308	0.00026056		29177145	20	29177145	0.00625
		S20_29196327	20	29196327	0.00131		S20_29196327	20	29196327	0.08176		29177181	20	29177181	2.9168e-10
		S20_29196363	20	29196363	0.00177		S20_29196363	20	29196363	0.08763		29177315	20	29177315	0.92994
		S20_29196422	20	29196422	8.7949e-05		S20_29196422	20	29196422	0.00411		29177822	20	29177822	1.1505e-09
		S20_29196467	20	29196467	2.2342e-05		S20_29196467	20	29196467	0.00274		29177995	20	29177995	0.84056
		S20_29196476	20	29196476	0.00129		S20_29196476	20	29196476	0.06307		29178005	20	29178005	0.00108
		S20_29196502	20	29196502	8.572e-06		S20_29196502	20	29196502	0.002		29178105	20	29178105	0.853
		S20_29196585	20	29196585	1.5326e-05		S20_29196585	20	29196585	0.00116		29178127	20	29178127	0.00539
		S20_29196655	20	29196655	0.00175		S20_29196655	20	29196655	0.17425		29178321	20	29178321	0.00411
		S20_29196700	20	29196700	9.1967e-05		S20_29196700	20	29196700	0.06615		29178454	20	29178454	0.00331
		S20_29196703	20	29196703	6.2906e-05		S20_29196703	20	29196703	0.05801		29178467	20	29178467	0.65989
		S20_29196706	20	29196706	0.97151		S20_29196706	20	29196706	0.03045		29178481	20	29178481	0.0042
		S20_29196836	20	29196836	0.70981		S20_29196836	20	29196836	0.76078		29178612	20	29178612	0.00288
		S20_29196851	20	29196851	0.31957		S20_29196851	20	29196851	0.32847		29178841	20	29178841	0.96317
		S20_29196901	20	29196901	3.9748e-05		S20_29196901	20	29196901	0.0047		29179022	20	29179022	0.76871
		S20_29196997	20	29196997	0.38069		S20_29196997	20	29196997	0.44129		29179028	20	29179028	4.8583e-09
		S20_29197046	20	29197046	0.6736		S20_29197046	20	29197046	0.50699		29179267	20	29179267	0.91046
		S20_29197165	20	29197165	0.00125		S20_29197165	20	29197165	0.01866		29179290	20	29179290	0.00076159
		S20_29197215	20	29197215	1.4592e-05		S20_29197215	20	29197215	0.00427		29179604	20	29179604	0.00164
		S20_29197272	20	29197272	1.067e-05		S20_29197272	20	29197272	0.00485		29179620	20	29179620	0.00587
		S20_29197273	20	29197273	1.2769e-07		S20_29197273	20	29197273	0.00037317		29179836	20	29179836	0.56457
		S20_29197495	20	29197495	0.60721		S20_29197495	20	29197495	0.57026		29179868	20	29179868	2.9994e-09
		S20_29198130	20	29198130	5.2826e-05		S20_29198130	20	29198130	0.00296		29179870	20	29179870	0.00197
		S20_29198509	20	29198509	0.53132		S20_29198509	20	29198509	0.70382		29180085	20	29180085	0.81521
		S20_29198697	20	29198697	0.37234		S20_29198697	20	29198697	0.65633		29180292	20	29180292	3.0131e-09
		S20_29198731	20	29198731	2.4052e-05		S20_29198731	20	29198731	0.01778		29180359	20	29180359	0.70976
		S20_29198771	20	29198771	0.00109		S20_29198771	20	29198771	0.01244		29180449	20	29180449	0.00405
		S20_29198777	20	29198777	1.1707e-06		S20_29198777	20	29198777	0.00019202		29180614	20	29180614	8.6639e-09
		S20_29198813	20	29198813	0.7248		S20_29198813	20	29198813	0.10682		29180819	20	29180819	0.6751
		S20_29198833	20	29198833	0.00207		S20_29198833	20	29198833	0.08478		29180934	20	29180934	0.77318
		S20_29199076	20	29199076	0.00219		S20_29199076	20	29199076	0.28033		29181079	20	29181079	0.88342
		S20_29199088	20	29199088	0.00018454		S20_29199088	20	29199088	0.1255		29181177	20	29181177	0.59553
		S20_29199280	20	29199280	5.1993e-07		S20_29199280	20	29199280	0.00036503		29181288	20	29181288	0.62913
		S20_29199310	20	29199310	0.00705		S20_29199310	20	29199310	0.21204		29181541	20	29181541	0.0058
		S20_29199479	20	29199479	0.96402		S20_29199479	20	29199479	0.07855		29181873	20	29181873	0.83469
		S20_29199487	20	29199487	2.4393e-06		S20_29199487	20	29199487	0.01368		29182053	20	29182053	8.6479e-08
		S20_29199600	20	29199600	8.2107e-06		S20_29199600	20	29199600	0.00308		29182541	20	29182541	0.82914
		S20_29199898	20	29199898	1.2676e-05		S20_29199898	20	29199898	0.00527		29183011	20	29183011	0.00441
		S20_29200051	20	29200051	0.83961		S20_29200051	20	29200051	0.30567		29184080	20	29184080	0.00259
		S20_29200149	20	29200149	0.87636		S20_29200149	20	29200149	0.91628		29184555	20	29184555	0.99095
		S20_29200168	20	29200168	0.00034501		S20_29200168	20	29200168	0.06473		29184882	20	29184882	4.5701e-09
		S20_29200286	20	29200286	0.00042627		S20_29200286	20	29200286	0.26718		29185011	20	29185011	0.74403
		S20_29200308	20	29200308	5.8787e-07		S20_29200308	20	29200308	0.00653		29185477	20	29185477	0.00482
		S20_29200321	20	29200321	0.00013555		S20_29200321	20	29200321	0.12378		29185824	20	29185824	0.60123
		S20_29200591	20	29200591	0.88936		S20_29200591	20	29200591	0.22131		29185945	20	29185945	6.2435e-05
		S20_29200611	20	29200611	2.9055e-05		S20_29200611	20	29200611	0.04585		29186027	20	29186027	0.62256
		S20_29200614	20	29200614	7.7258e-07		S20_29200614	20	29200614	0.00372		29186459	20	29186459	0.00739
		S20_29200620	20	29200620	4.1048e-06		S20_29200620	20	29200620	0.00256		29186603	20	29186603	0.0006392
		S20_29200664	20	29200664	2.4705e-05		S20_29200664	20	29200664	0.00218		29186687	20	29186687	0.00996
		S20_29200718	20	29200718	0.92423		S20_29200718	20	29200718	0.07232		29186754	20	29186754	0.00691
		S20_29200870	20	29200870	0.00058815		S20_29200870	20	29200870	0.07598		29187005	20	29187005	0.56967
		S20_29200896	20	29200896	0.7495		S20_29200896	20	29200896	0.10711		29187078	20	29187078	0.95916
		S20_29200952	20	29200952	0.00018515		S20_29200952	20	29200952	0.08979		29187104	20	29187104	9.4818e-08
		S20_29201149	20	29201149	0.00014346		S20_29201149	20	29201149	0.00461		29187116	20	29187116	0.88473
		S20_29201233	20	29201233	0.4695		S20_29201233	20	29201233	0.42624		29187155	20	29187155	0.60426
		S20_29201338	20	29201338	7.5355e-05		S20_29201338	20	29201338	0.00086087		29187374	20	29187374	5.6965e-08
		S20_29201365	20	29201365	0.00043054		S20_29201365	20	29201365	0.05944		29188678	20	29188678	2.3598e-08
		S20_29201401	20	29201401	0.0004347		S20_29201401	20	29201401	0.05434		29189300	20	29189300	0.00076906
		S20_29201410	20	29201410	1.7486e-06		S20_29201410	20	29201410	0.00116		29189346	20	29189346	2.8831e-08
		S20_29201467	20	29201467	0.00014123		S20_29201467	20	29201467	0.02912		29189426	20	29189426	0.00574
		S20_29201627	20	29201627	0.00085852		S20_29201627	20	29201627	0.20276		29189567	20	29189567	0.5776
		S20_29201632	20	29201632	0.95887		S20_29201632	20	29201632	0.08019		29189763	20	29189763	0.00536
		S20_29201975	20	29201975	8.709e-05		S20_29201975	20	29201975	0.31927		29189808	20	29189808	0.99468
		S20_29201976	20	29201976	0.75841		S20_29201976	20	29201976	0.05445		29190045	20	29190045	0.00185
		S20_29202029	20	29202029	4.349e-05		S20_29202029	20	29202029	0.0054		29190053	20	29190053	0.00393
		S20_29202099	20	29202099	9.3784e-06		S20_29202099	20	29202099	0.00165		29190081	20	29190081	0.00619
		S20_29202121	20	29202121	1.671e-05		S20_29202121	20	29202121	0.00879		29190415	20	29190415	9.2731e-08
		S20_29202509	20	29202509	0.88321		S20_29202509	20	29202509	0.01808		29190461	20	29190461	0.60606
		S20_29202576	20	29202576	0.69368		S20_29202576	20	29202576	0.63582		29190464	20	29190464	0.00346
		S20_29203400	20	29203400	0.00079454		S20_29203400	20	29203400	0.00331		29190676	20	29190676	0.80573
		S20_29204265	20	29204265	0.3481		S20_29204265	20	29204265	0.93746		29190768	20	29190768	0.00314
		S20_29204534	20	29204534	0.63197		S20_29204534	20	29204534	0.69977		29190782	20	29190782	0.77429
		S20_29204624	20	29204624	0.00533		S20_29204624	20	29204624	0.26896		29190991	20	29190991	5.6875e-08
		S20_29204711	20	29204711	0.91254		S20_29204711	20	29204711	0.05739		29191004	20	29191004	0.87247
		S20_29204747	20	29204747	0.00309		S20_29204747	20	29204747	0.20182		29191133	20	29191133	2.4741e-08
		S20_29204850	20	29204850	0.28069		S20_29204850	20	29204850	0.7567		29191378	20	29191378	0.59066
		S20_29204861	20	29204861	0.00471		S20_29204861	20	29204861	0.16736		29191463	20	29191463	0.00279
		S20_29204879	20	29204879	4.0607e-06		S20_29204879	20	29204879	0.0149		29191509	20	29191509	5.2638e-08
		S20_29204904	20	29204904	0.83232		S20_29204904	20	29204904	0.35271		29191545	20	29191545	0.00415
		S20_29204912	20	29204912	0.00022393		S20_29204912	20	29204912	0.00319		29191548	20	29191548	8.4946e-08
		S20_29204943	20	29204943	0.88413		S20_29204943	20	29204943	0.06441		29191711	20	29191711	2.3824e-07
		S20_29204998	20	29204998	0.70845		S20_29204998	20	29204998	0.25696		29191985	20	29191985	0.00112
		S20_29205138	20	29205138	1.0057e-07		S20_29205138	20	29205138	0.00041425		29192003	20	29192003	0.65719
		S20_29205644	20	29205644	1.1097e-05		S20_29205644	20	29205644	0.01508		29192135	20	29192135	0.00161
		S20_29205656	20	29205656	0.00030166		S20_29205656	20	29205656	0.08052		29192312	20	29192312	8.6824e-08
		S20_29205697	20	29205697	0.0012		S20_29205697	20	29205697	0.03134		29192350	20	29192350	0.00129
		S20_29206174	20	29206174	0.35064		S20_29206174	20	29206174	0.97729		29192353	20	29192353	0.83593
		S20_29219472	20	29219472	2.303e-05		S20_29219472	20	29219472	0.00033867		29192366	20	29192366	0.00283
		S20_29219551	20	29219551	0.74043		S20_29219551	20	29219551	0.37622		29192507	20	29192507	0.0046
		S20_29219573	20	29219573	0.60534		S20_29219573	20	29219573	0.30933		29192580	20	29192580	0.83191
		S20_29219608	20	29219608	0.00015167		S20_29219608	20	29219608	0.06598		29192614	20	29192614	4.9326e-08
		S20_29219671	20	29219671	0.00089769		S20_29219671	20	29219671	0.08307		29192660	20	29192660	0.00411
		S20_29219821	20	29219821	0.00114		S20_29219821	20	29219821	0.19366		29192792	20	29192792	0.00963
		S20_29219933	20	29219933	0.63706		S20_29219933	20	29219933	0.08346		29192882	20	29192882	0.00224
		S20_29220038	20	29220038	5.5876e-09		S20_29220038	20	29220038	0.00058879		29192963	20	29192963	0.87425
		S20_29220101	20	29220101	4.1268e-05		S20_29220101	20	29220101	0.00285		29193120	20	29193120	0.98981
		S20_29220139	20	29220139	0.72364		S20_29220139	20	29220139	0.16272		29193226	20	29193226	0.97312
		S20_29220175	20	29220175	0.50918		S20_29220175	20	29220175	0.65607		29193288	20	29193288	0.00397
		S20_29220230	20	29220230	0.28321		S20_29220230	20	29220230	0.91848		29193312	20	29193312	0.00443
		S20_29220444	20	29220444	2.5663e-05		S20_29220444	20	29220444	0.09546		29193453	20	29193453	0.10572
		S20_29220855	20	29220855	0.97322		S20_29220855	20	29220855	0.41308		29193660	20	29193660	7.6024e-05
		S20_29220924	20	29220924	1.1057e-08		S20_29220924	20	29220924	0.00016042		29193684	20	29193684	5.4877e-08
		S20_29220926	20	29220926	3.6178e-06		S20_29220926	20	29220926	0.0023		29193711	20	29193711	0.5988
		S20_29220997	20	29220997	0.76846		S20_29220997	20	29220997	0.06869		29193769	20	29193769	0.00905
		S20_29221040	20	29221040	0.25695		S20_29221040	20	29221040	0.22307		29193883	20	29193883	0.45825
		S20_29221808	20	29221808	0.00010084		S20_29221808	20	29221808	0.12924		29193975	20	29193975	0.00518
		S20_29221829	20	29221829	0.44667		S20_29221829	20	29221829	0.33522		29194001	20	29194001	0.21914
		S20_29221965	20	29221965	8.7208e-05		S20_29221965	20	29221965	0.05308		29194033	20	29194033	0.39652
		S20_29222455	20	29222455	4.9719e-05		S20_29222455	20	29222455	0.00166		29194079	20	29194079	6.0804e-08
		S20_29222909	20	29222909	0.71267		S20_29222909	20	29222909	0.05418		29194106	20	29194106	2.0263e-08
		S20_29222917	20	29222917	0.00211		S20_29222917	20	29222917	0.07822		29194171	20	29194171	0.54027
		S20_29222929	20	29222929	0.81674		S20_29222929	20	29222929	0.48175		29194250	20	29194250	5.937e-07
		S20_29223016	20	29223016	0.71852		S20_29223016	20	29223016	0.05945		29194393	20	29194393	0.95227
		S20_29223221	20	29223221	5.1388e-05		S20_29223221	20	29223221	0.00054519		29194410	20	29194410	0.71915
		S20_29223437	20	29223437	1.0883e-05		S20_29223437	20	29223437	0.0052		29194441	20	29194441	0.00772
		S20_29223463	20	29223463	0.74449		S20_29223463	20	29223463	0.31771		29194470	20	29194470	2.3368e-08
		S20_29223466	20	29223466	0.00953		S20_29223466	20	29223466	0.32234		29194602	20	29194602	0.00486
		S20_29223469	20	29223469	0.00106		S20_29223469	20	29223469	0.01351		29194752	20	29194752	0.00433
		S20_29223500	20	29223500	5.1667e-05		S20_29223500	20	29223500	0.00246		29194772	20	29194772	0.00195
		S20_29223536	20	29223536	0.9347		S20_29223536	20	29223536	0.365		29194943	20	29194943	2.1082e-08
		S20_29223619	20	29223619	0.00087781		S20_29223619	20	29223619	0.10457		29195353	20	29195353	0.00686
		S20_29223712	20	29223712	2.3965e-07		S20_29223712	20	29223712	9.0855e-05		29195503	20	29195503	0.00539
		S20_29223760	20	29223760	6.4132e-07		S20_29223760	20	29223760	0.01943		29195521	20	29195521	0.00479
		S20_29223791	20	29223791	0.32448		S20_29223791	20	29223791	0.20154		29195587	20	29195587	0.46291
		S20_29224074	20	29224074	0.96492		S20_29224074	20	29224074	0.10246		29195602	20	29195602	0.30415
		S20_29224205	20	29224205	7.4559e-10		S20_29224205	20	29224205	2.8315e-05		29195644	20	29195644	0.00137
		S20_29224223	20	29224223	4.0337e-05		S20_29224223	20	29224223	0.00483		29195737	20	29195737	1.6759e-07
		S20_29224696	20	29224696	0.57846		S20_29224696	20	29224696	0.09995		29195899	20	29195899	0.74996
		S20_29224709	20	29224709	0.93876		S20_29224709	20	29224709	0.02921		29196200	20	29196200	2.4361e-08
		S20_29225045	20	29225045	1.9573e-05		S20_29225045	20	29225045	0.00358		29196234	20	29196234	5.9869e-08
		S20_29225204	20	29225204	2.3341e-05		S20_29225204	20	29225204	0.00035757		29196265	20	29196265	0.85004
		S20_29225444	20	29225444	3.0915e-05		S20_29225444	20	29225444	0.00079755		29196268	20	29196268	0.77084
		S20_29225458	20	29225458	0.00014597		S20_29225458	20	29225458	0.09363		29196284	20	29196284	0.90602
		S20_29225679	20	29225679	1.7908e-05		S20_29225679	20	29225679	0.06408		29196308	20	29196308	2.3301e-08
		S20_29225805	20	29225805	0.00024861		S20_29225805	20	29225805	0.03236		29196327	20	29196327	0.00781
		S20_29225847	20	29225847	0.82211		S20_29225847	20	29225847	0.52361		29196363	20	29196363	0.00801
		S20_29225967	20	29225967	0.00127		S20_29225967	20	29225967	0.08308		29196422	20	29196422	8.4484e-08
		S20_29226128	20	29226128	1.3452e-05		S20_29226128	20	29226128	0.00324		29196467	20	29196467	5.4898e-08
		S20_29226194	20	29226194	0.00217		S20_29226194	20	29226194	0.20635		29196476	20	29196476	0.00483
		S20_29226381	20	29226381	0.0002017		S20_29226381	20	29226381	0.00659		29196502	20	29196502	9.8487e-08
		S20_29226455	20	29226455	0.92599		S20_29226455	20	29226455	0.07996		29196585	20	29196585	2.3512e-08
		S20_29226869	20	29226869	0.00012778		S20_29226869	20	29226869	0.01184		29196655	20	29196655	0.00578
		S20_29226935	20	29226935	0.00062602		S20_29226935	20	29226935	0.12245		29196700	20	29196700	0.00429
		S20_29226953	20	29226953	0.93797		S20_29226953	20	29226953	0.28414		29196703	20	29196703	0.00501
		S20_29227252	20	29227252	3.3933e-05		S20_29227252	20	29227252	0.00105		29196706	20	29196706	0.64189
		S20_29227330	20	29227330	0.50299		S20_29227330	20	29227330	0.50489		29196836	20	29196836	0.74923
		S20_29227447	20	29227447	0.00271		S20_29227447	20	29227447	0.16557		29196851	20	29196851	0.72083
		S20_29227487	20	29227487	0.00118		S20_29227487	20	29227487	0.14537		29196901	20	29196901	5.7005e-09
		S20_29227542	20	29227542	0.9325		S20_29227542	20	29227542	0.45669		29196997	20	29196997	0.94172
		S20_29227583	20	29227583	5.5377e-06		S20_29227583	20	29227583	0.00030882		29197046	20	29197046	0.55063
		S20_29227687	20	29227687	0.66971		S20_29227687	20	29227687	0.638		29197165	20	29197165	0.00135
		S20_29227790	20	29227790	2.242e-05		S20_29227790	20	29227790	0.00208		29197215	20	29197215	5.0007e-08
		S20_29227888	20	29227888	1.1688e-05		S20_29227888	20	29227888	0.00208		29197272	20	29197272	5.5274e-08
		S20_29228034	20	29228034	0.72826		S20_29228034	20	29228034	0.93		29197273	20	29197273	0.00265
		S20_29228045	20	29228045	0.80387		S20_29228045	20	29228045	0.76806		29197495	20	29197495	0.25986
		S20_29228125	20	29228125	9.7356e-06		S20_29228125	20	29228125	0.00295		29197613	20	29197613	0.80735
		S20_29228219	20	29228219	4.0826e-05		S20_29228219	20	29228219	0.00333		29197659	20	29197659	0.65029
		S20_29228401	20	29228401	0.00089235		S20_29228401	20	29228401	0.08304		29197728	20	29197728	0.88099
		S20_29228488	20	29228488	7.2096e-08		S20_29228488	20	29228488	0.00050457		29198130	20	29198130	4.15e-08
		S20_29228759	20	29228759	0.62149		S20_29228759	20	29228759	0.60767		29198438	20	29198438	0.82795
		S20_29228775	20	29228775	0.38961		S20_29228775	20	29228775	0.28088		29198509	20	29198509	0.75568
		S20_29228777	20	29228777	0.00081858		S20_29228777	20	29228777	0.24541		29198697	20	29198697	0.64522
		S20_29228842	20	29228842	0.39796		S20_29228842	20	29228842	0.38067		29198731	20	29198731	0.00146
		S20_29228867	20	29228867	2.2547e-05		S20_29228867	20	29228867	0.00060509		29198771	20	29198771	0.00763
		S20_29228892	20	29228892	0.00147		S20_29228892	20	29228892	0.02725		29198777	20	29198777	0.00314
		S20_29229086	20	29229086	0.43515		S20_29229086	20	29229086	0.35855		29198813	20	29198813	0.73855
		S20_29229161	20	29229161	0.69256		S20_29229161	20	29229161	0.26133		29198833	20	29198833	0.00961
		S20_29229170	20	29229170	0.9855		S20_29229170	20	29229170	0.09115		29199076	20	29199076	0.00332
		S20_29229181	20	29229181	0.00189		S20_29229181	20	29229181	0.13443		29199088	20	29199088	0.00413
		S20_29229199	20	29229199	0.90588		S20_29229199	20	29229199	0.41673		29199280	20	29199280	2.3455e-08
		S20_29229307	20	29229307	3.2627e-05		S20_29229307	20	29229307	0.04857		29199310	20	29199310	0.01345
		S20_29229490	20	29229490	0.00081631		S20_29229490	20	29229490	0.00183		29199479	20	29199479	0.85908
		S20_29229523	20	29229523	0.00361		S20_29229523	20	29229523	0.02656		29199487	20	29199487	0.00092417
		S20_29229590	20	29229590	1.2668e-05		S20_29229590	20	29229590	0.0016		29199600	20	29199600	3.0316e-08
		S20_29229638	20	29229638	0.00035184		S20_29229638	20	29229638	0.01923		29199898	20	29199898	2.4595e-08
		S20_29229673	20	29229673	1.7391e-05		S20_29229673	20	29229673	0.04711		29200051	20	29200051	0.81865
		S20_29229981	20	29229981	7.9524e-06		S20_29229981	20	29229981	0.0012		29200149	20	29200149	0.80619
		S20_29230076	20	29230076	0.77944		S20_29230076	20	29230076	0.59232		29200168	20	29200168	0.00354
		S20_29230133	20	29230133	0.91386		S20_29230133	20	29230133	0.22191		29200286	20	29200286	0.00819
		S20_29230173	20	29230173	7.5661e-05		S20_29230173	20	29230173	0.00348		29200308	20	29200308	0.00042292
		S20_29230188	20	29230188	0.98919		S20_29230188	20	29230188	0.21637		29200321	20	29200321	0.00062424
		S20_29230190	20	29230190	0.00046797		S20_29230190	20	29230190	0.08771		29200591	20	29200591	0.56486
		S20_29230230	20	29230230	1.7131e-05		S20_29230230	20	29230230	0.00164		29200611	20	29200611	0.00191
		S20_29230260	20	29230260	5.0667e-05		S20_29230260	20	29230260	0.00371		29200614	20	29200614	0.00080041
		S20_29230273	20	29230273	1.1451e-05		S20_29230273	20	29230273	0.01339		29200620	20	29200620	5.7552e-08
		S20_29230321	20	29230321	0.00369		S20_29230321	20	29230321	0.02202		29200664	20	29200664	2.4083e-06
		S20_29230323	20	29230323	0.00018233		S20_29230323	20	29230323	0.00536		29200718	20	29200718	0.71053
		S20_29230380	20	29230380	0.66606		S20_29230380	20	29230380	0.77926		29200870	20	29200870	0.00934
		S20_29230656	20	29230656	0.62612		S20_29230656	20	29230656	0.43913		29200896	20	29200896	0.92984
		S20_29230658	20	29230658	0.00016625		S20_29230658	20	29230658	0.00177		29200952	20	29200952	0.00202
		S20_29230741	20	29230741	0.00039566		S20_29230741	20	29230741	0.02891		29201149	20	29201149	4.6055e-06
		S20_29230794	20	29230794	6.1473e-05		S20_29230794	20	29230794	0.00352		29201233	20	29201233	0.89905
		S20_29231326	20	29231326	0.00075402		S20_29231326	20	29231326	0.17297		29201297	20	29201297	0.80455
		S20_29231453	20	29231453	3.1501e-06		S20_29231453	20	29231453	0.03756		29201338	20	29201338	2.4353e-08
		S20_29231611	20	29231611	0.76332		S20_29231611	20	29231611	0.27527		29201349	20	29201349	0.96628
		S20_29231654	20	29231654	0.72138		S20_29231654	20	29231654	0.31091		29201365	20	29201365	0.00409
		S20_29231665	20	29231665	0.39521		S20_29231665	20	29231665	0.14971		29201401	20	29201401	0.00387
		S20_29231683	20	29231683	0.96302		S20_29231683	20	29231683	0.18472		29201410	20	29201410	0.00192
		S20_29231717	20	29231717	0.82648		S20_29231717	20	29231717	0.668		29201467	20	29201467	0.00472
		S20_29231904	20	29231904	0.00206		S20_29231904	20	29231904	0.05729		29201627	20	29201627	0.00031431
		S20_29231915	20	29231915	1.977e-05		S20_29231915	20	29231915	0.00792		29201632	20	29201632	0.87606
		S20_29231926	20	29231926	0.30353		S20_29231926	20	29231926	0.72664		29201975	20	29201975	0.00186
		S20_29231927	20	29231927	0.37288		S20_29231927	20	29231927	0.36289		29201976	20	29201976	0.55996
		S20_29232013	20	29232013	0.62278		S20_29232013	20	29232013	0.17899		29202029	20	29202029	3.5114e-08
		S20_29232076	20	29232076	0.00071652		S20_29232076	20	29232076	0.16045		29202099	20	29202099	2.0514e-08
		S20_29232094	20	29232094	0.65879		S20_29232094	20	29232094	0.7323		29202121	20	29202121	3.6933e-08
		S20_29232244	20	29232244	0.2491		S20_29232244	20	29232244	0.12753		29202452	20	29202452	0.77318
		S20_29232325	20	29232325	0.77066		S20_29232325	20	29232325	0.08889		29202509	20	29202509	0.57879
		S20_29232367	20	29232367	0.6264		S20_29232367	20	29232367	0.08829		29202576	20	29202576	0.60446
		S20_29232409	20	29232409	6.7749e-07		S20_29232409	20	29232409	0.00054669		29203400	20	29203400	3.1697e-06
		S20_29232577	20	29232577	0.00084668		S20_29232577	20	29232577	0.05987		29204265	20	29204265	0.38772
		S20_29232659	20	29232659	1.4838e-06		S20_29232659	20	29232659	0.00171		29204534	20	29204534	0.84576
		S20_29232713	20	29232713	0.83755		S20_29232713	20	29232713	0.65786		29204624	20	29204624	0.00492
		S20_29232809	20	29232809	3.7787e-06		S20_29232809	20	29232809	0.00174		29204711	20	29204711	0.86999
		S20_29232877	20	29232877	0.00013134		S20_29232877	20	29232877	0.05974		29204747	20	29204747	5.4202e-07
		S20_29232953	20	29232953	0.00020355		S20_29232953	20	29232953	0.04317		29204850	20	29204850	0.66931
		S20_29233047	20	29233047	0.00266		S20_29233047	20	29233047	0.12089		29204861	20	29204861	0.00697
		S20_29233069	20	29233069	0.00018273		S20_29233069	20	29233069	0.09095		29204879	20	29204879	4.3362e-05
		S20_29233077	20	29233077	0.00286		S20_29233077	20	29233077	0.06414		29204904	20	29204904	0.67964
		S20_29233113	20	29233113	5.8896e-06		S20_29233113	20	29233113	0.00064857		29204912	20	29204912	1.1499e-07
		S20_29233217	20	29233217	5.6504e-05		S20_29233217	20	29233217	0.04062		29204943	20	29204943	0.16984
		S20_29233233	20	29233233	7.8322e-06		S20_29233233	20	29233233	0.0029		29204998	20	29204998	0.73992
		S20_29233273	20	29233273	1.8354e-05		S20_29233273	20	29233273	0.0015		29205138	20	29205138	0.00089649
		S20_29233308	20	29233308	0.00039972		S20_29233308	20	29233308	0.01022		29205644	20	29205644	0.00010798
		S20_29233342	20	29233342	0.00077301		S20_29233342	20	29233342	0.15485		29205656	20	29205656	0.00040198
		S20_29233494	20	29233494	0.98888		S20_29233494	20	29233494	0.26043		29205697	20	29205697	0.00909
		S20_29233500	20	29233500	0.00071483		S20_29233500	20	29233500	0.04654		29206174	20	29206174	0.85688
		S20_29233507	20	29233507	1.2549e-05		S20_29233507	20	29233507	0.0032		29219472	20	29219472	2.3598e-08
		S20_29233515	20	29233515	1.7812e-06		S20_29233515	20	29233515	0.00328		29219551	20	29219551	0.78934
		S20_29233516	20	29233516	0.98359		S20_29233516	20	29233516	0.27641		29219573	20	29219573	0.57674
		S20_29233706	20	29233706	0.94409		S20_29233706	20	29233706	0.19718		29219608	20	29219608	0.00404
		S20_29233768	20	29233768	0.26089		S20_29233768	20	29233768	0.99962		29219671	20	29219671	0.0061
		S20_29233795	20	29233795	0.26792		S20_29233795	20	29233795	0.00887		29219799	20	29219799	0.76248
		S20_29233908	20	29233908	4.3621e-05		S20_29233908	20	29233908	0.00132		29219821	20	29219821	0.00535
		S20_29233965	20	29233965	8.6852e-06		S20_29233965	20	29233965	0.0016		29219933	20	29219933	0.48003
		S20_29233967	20	29233967	8.5737e-06		S20_29233967	20	29233967	0.00084893		29220038	20	29220038	0.00024958
		S20_29233971	20	29233971	0.00056158		S20_29233971	20	29233971	0.06642		29220101	20	29220101	5.9437e-08
		S20_29233973	20	29233973	0.00046202		S20_29233973	20	29233973	0.01722		29220139	20	29220139	0.29982
		S20_29234049	20	29234049	0.55064		S20_29234049	20	29234049	0.30132		29220175	20	29220175	0.8132
		S20_29234066	20	29234066	8.7733e-06		S20_29234066	20	29234066	0.000855		29220230	20	29220230	0.88501
		S20_29234092	20	29234092	0.00014397		S20_29234092	20	29234092	0.04369		29220444	20	29220444	0.00233
		S20_29234106	20	29234106	0.00039324		S20_29234106	20	29234106	0.03188		29220855	20	29220855	0.61454
		S20_29234119	20	29234119	0.95343		S20_29234119	20	29234119	0.2001		29220924	20	29220924	0.00112
		S20_29234121	20	29234121	0.01156		S20_29234121	20	29234121	0.10227		29220926	20	29220926	7.8543e-08
		S20_29234278	20	29234278	0.655		S20_29234278	20	29234278	0.85556		29220997	20	29220997	0.78818
		S20_29234413	20	29234413	0.00138		S20_29234413	20	29234413	0.40919		29221040	20	29221040	0.79527
		S20_29234730	20	29234730	0.00203		S20_29234730	20	29234730	0.03187		29221808	20	29221808	0.00485
		S20_29234829	20	29234829	0.00013429		S20_29234829	20	29234829	0.13646		29221829	20	29221829	0.812
		S20_29234961	20	29234961	6.428e-05		S20_29234961	20	29234961	0.00899		29221965	20	29221965	0.0035
		S20_29235011	20	29235011	0.00144		S20_29235011	20	29235011	0.13041		29222455	20	29222455	5.9933e-08
		S20_29235047	20	29235047	0.76826		S20_29235047	20	29235047	0.4804		29222489	20	29222489	0.96517
		S20_29235110	20	29235110	0.64181		S20_29235110	20	29235110	0.17618		29222909	20	29222909	0.5783
		S20_29235132	20	29235132	2.4089e-05		S20_29235132	20	29235132	0.0033		29222917	20	29222917	0.00439
		S20_29235258	20	29235258	0.00038391		S20_29235258	20	29235258	0.18881		29222929	20	29222929	0.2831
		S20_29235265	20	29235265	0.77796		S20_29235265	20	29235265	0.15645		29223016	20	29223016	0.84346
		S20_29235335	20	29235335	0.00012584		S20_29235335	20	29235335	0.10951		29223047	20	29223047	0.63447
		S20_29235516	20	29235516	5.8321e-05		S20_29235516	20	29235516	0.0018		29223055	20	29223055	0.87804
		S20_29235523	20	29235523	0.76796		S20_29235523	20	29235523	0.77908		29223221	20	29223221	7.1514e-09
		S20_29235871	20	29235871	0.00038664		S20_29235871	20	29235871	0.10104		29223437	20	29223437	2.6458e-08
		S20_29235893	20	29235893	1.3972e-05		S20_29235893	20	29235893	0.00173		29223463	20	29223463	0.56388
		S20_29235999	20	29235999	0.75704		S20_29235999	20	29235999	0.40187		29223466	20	29223466	0.0178
		S20_29236006	20	29236006	8.7802e-06		S20_29236006	20	29236006	0.00347		29223469	20	29223469	4.6011e-07
		S20_29236059	20	29236059	0.00116		S20_29236059	20	29236059	0.10596		29223500	20	29223500	1.239e-07
		S20_29236130	20	29236130	2.8424e-05		S20_29236130	20	29236130	0.00733		29223536	20	29223536	0.63832
		S20_29236183	20	29236183	0.78771		S20_29236183	20	29236183	0.23246		29223619	20	29223619	0.0057
		S20_29236281	20	29236281	0.85425		S20_29236281	20	29236281	0.13543		29223712	20	29223712	0.00094055
		S20_29236301	20	29236301	0.00048832		S20_29236301	20	29236301	0.10877		29223760	20	29223760	0.00213
		S20_29236472	20	29236472	0.87379		S20_29236472	20	29236472	0.42237		29223791	20	29223791	0.77985
		S20_29236633	20	29236633	0.95844		S20_29236633	20	29236633	0.02951		29224045	20	29224045	0.79037
		S20_29236911	20	29236911	0.00182		S20_29236911	20	29236911	0.19581		29224074	20	29224074	0.81256
		S20_29236926	20	29236926	0.21579		S20_29236926	20	29236926	0.1447		29224205	20	29224205	0.00010622
		S20_29237226	20	29237226	3.9461e-05		S20_29237226	20	29237226	0.0009302		29224223	20	29224223	0.00172
		S20_29237242	20	29237242	2.7514e-05		S20_29237242	20	29237242	0.02708		29224696	20	29224696	0.60477
		S20_29237251	20	29237251	0.64242		S20_29237251	20	29237251	0.10633		29224709	20	29224709	0.52185
		S20_29237279	20	29237279	4.8384e-05		S20_29237279	20	29237279	0.05755		29225045	20	29225045	8.3339e-09
		S20_29237321	20	29237321	0.76953		S20_29237321	20	29237321	0.02856		29225158	20	29225158	0.97169
		S20_29237327	20	29237327	0.94542		S20_29237327	20	29237327	0.0619		29225204	20	29225204	9.3293e-08
		S20_29237339	20	29237339	0.5833		S20_29237339	20	29237339	0.86677		29225444	20	29225444	6.2147e-08
		S20_29237395	20	29237395	0.85039		S20_29237395	20	29237395	0.71437		29225458	20	29225458	0.00297
		S20_29237603	20	29237603	4.0889e-05		S20_29237603	20	29237603	0.00207		29225668	20	29225668	0.90022
		S20_29237853	20	29237853	0.34461		S20_29237853	20	29237853	0.64654		29225679	20	29225679	0.00219
		S20_29237957	20	29237957	0.00063047		S20_29237957	20	29237957	0.08484		29225805	20	29225805	2.3551e-07
		S20_29238000	20	29238000	1.8553e-05		S20_29238000	20	29238000	0.00026287		29225847	20	29225847	0.98364
		S20_29238146	20	29238146	0.70188		S20_29238146	20	29238146	0.33028		29225967	20	29225967	0.00367
		S20_29238170	20	29238170	3.0792e-06		S20_29238170	20	29238170	0.00038939		29226128	20	29226128	2.4157e-08
		S20_29238194	20	29238194	0.00206		S20_29238194	20	29238194	0.32156		29226194	20	29226194	0.00689
		S20_29238224	20	29238224	1.998e-05		S20_29238224	20	29238224	0.00111		29226381	20	29226381	8.7249e-08
		S20_29238225	20	29238225	0.91153		S20_29238225	20	29238225	0.18474		29226455	20	29226455	0.59322
		S20_29238394	20	29238394	0.00010563		S20_29238394	20	29238394	0.03079		29226869	20	29226869	2.6856e-08
		S20_29238395	20	29238395	1.5843e-05		S20_29238395	20	29238395	0.00114		29226935	20	29226935	0.00043306
		S20_29238401	20	29238401	0.00070659		S20_29238401	20	29238401	0.01136		29226953	20	29226953	0.74277
		S20_29238405	20	29238405	3.315e-05		S20_29238405	20	29238405	0.00927		29227252	20	29227252	1.2219e-07
		S20_29238407	20	29238407	0.91617		S20_29238407	20	29238407	0.04166		29227330	20	29227330	0.78767
		S20_29238485	20	29238485	0.59352		S20_29238485	20	29238485	0.92083		29227447	20	29227447	0.01647
		S20_29238550	20	29238550	9.6221e-05		S20_29238550	20	29238550	0.06059		29227487	20	29227487	0.00237
		S20_29238652	20	29238652	0.00112		S20_29238652	20	29238652	0.19109		29227542	20	29227542	0.98877
		S20_29239015	20	29239015	1.175e-06		S20_29239015	20	29239015	0.00182		29227583	20	29227583	5.0241e-09
		S20_29239026	20	29239026	0.00037945		S20_29239026	20	29239026	0.15104		29227687	20	29227687	0.92557
		S20_29239461	20	29239461	0.72408		S20_29239461	20	29239461	0.07173		29227712	20	29227712	0.77734
		S20_29239914	20	29239914	0.0011		S20_29239914	20	29239914	0.04709		29227790	20	29227790	2.4154e-08
		S20_29239934	20	29239934	0.77855		S20_29239934	20	29239934	0.2201		29227888	20	29227888	2.5974e-08
		S20_29239964	20	29239964	4.9368e-05		S20_29239964	20	29239964	0.06597		29228034	20	29228034	0.91753
		S20_29240012	20	29240012	0.59771		S20_29240012	20	29240012	0.89567		29228045	20	29228045	0.66248
		S20_29240073	20	29240073	0.94979		S20_29240073	20	29240073	0.2848		29228125	20	29228125	8.8359e-08
		S20_29240082	20	29240082	0.99025		S20_29240082	20	29240082	0.98252		29228219	20	29228219	2.2741e-08
		S20_29240227	20	29240227	0.85129		S20_29240227	20	29240227	0.03355		29228401	20	29228401	0.00487
		S20_29240431	20	29240431	9.3509e-05		S20_29240431	20	29240431	0.00372		29228488	20	29228488	0.00146
		S20_29240451	20	29240451	0.7192		S20_29240451	20	29240451	0.4912		29228759	20	29228759	0.71072
		S20_29240472	20	29240472	0.00195		S20_29240472	20	29240472	0.17478		29228775	20	29228775	0.6724
		S20_29240477	20	29240477	0.00022862		S20_29240477	20	29240477	0.1095		29228777	20	29228777	0.0031
		S20_29241065	20	29241065	4.0109e-05		S20_29241065	20	29241065	0.0019		29228842	20	29228842	0.90882
		S20_29241161	20	29241161	0.92304		S20_29241161	20	29241161	0.38146		29228867	20	29228867	2.4391e-08
		S20_29241260	20	29241260	3.856e-05		S20_29241260	20	29241260	0.05087		29228892	20	29228892	0.00628
		S20_29241456	20	29241456	6.4412e-05		S20_29241456	20	29241456	0.00792		29229086	20	29229086	0.55254
		S20_29241501	20	29241501	0.77778		S20_29241501	20	29241501	0.33338		29229128	20	29229128	0.77318
		S20_29241605	20	29241605	0.00196		S20_29241605	20	29241605	0.16894		29229161	20	29229161	0.43044
		S20_29241808	20	29241808	0.55905		S20_29241808	20	29241808	0.88806		29229170	20	29229170	0.59963
		S20_29241911	20	29241911	0.4495		S20_29241911	20	29241911	0.97868		29229181	20	29229181	0.00629
		S20_29241912	20	29241912	3.0078e-06		S20_29241912	20	29241912	0.00254		29229199	20	29229199	0.71506
		S20_29242000	20	29242000	0.91102		S20_29242000	20	29242000	0.52737		29229307	20	29229307	0.00155
		S20_29242324	20	29242324	0.00020028		S20_29242324	20	29242324	0.0534		29229316	20	29229316	0.96537
		S20_29242443	20	29242443	0.00084958		S20_29242443	20	29242443	0.15485		29229490	20	29229490	0.00089018
		S20_29242821	20	29242821	2.2751e-05		S20_29242821	20	29242821	0.00291		29229523	20	29229523	0.00724
		S20_29242933	20	29242933	0.81019		S20_29242933	20	29242933	0.26828		29229590	20	29229590	2.4558e-08
		S20_29243019	20	29243019	0.85186		S20_29243019	20	29243019	0.13667		29229638	20	29229638	0.00089304
		S20_29243020	20	29243020	0.00125		S20_29243020	20	29243020	0.04696		29229673	20	29229673	0.00323
		S20_29243092	20	29243092	0.87545		S20_29243092	20	29243092	0.04895		29229952	20	29229952	0.68568
		S20_29243172	20	29243172	2.2128e-05		S20_29243172	20	29243172	0.00225		29229981	20	29229981	4.1504e-09
		S20_29243253	20	29243253	5.2969e-05		S20_29243253	20	29243253	0.00495		29230076	20	29230076	0.56687
		S20_29243330	20	29243330	3.0367e-05		S20_29243330	20	29243330	0.00167		29230133	20	29230133	0.62678
		S20_29243527	20	29243527	0.00117		S20_29243527	20	29243527	0.06874		29230173	20	29230173	2.8165e-08
		S20_29243940	20	29243940	0.00114		S20_29243940	20	29243940	0.15725		29230188	20	29230188	0.92187
		S20_29244048	20	29244048	6.4875e-05		S20_29244048	20	29244048	0.05382		29230190	20	29230190	0.00159
		S20_29244238	20	29244238	4.4e-05		S20_29244238	20	29244238	0.00174		29230230	20	29230230	2.4334e-08
		S20_29244293	20	29244293	0.45597		S20_29244293	20	29244293	0.46553		29230260	20	29230260	1.7192e-07
		S20_29244351	20	29244351	0.00193		S20_29244351	20	29244351	0.06962		29230273	20	29230273	0.00089112
		S20_29244683	20	29244683	0.71684		S20_29244683	20	29244683	0.08998		29230321	20	29230321	0.00355
		S20_29244837	20	29244837	0.00212		S20_29244837	20	29244837	0.08181		29230323	20	29230323	3.3624e-07
		S20_29244851	20	29244851	0.00010938		S20_29244851	20	29244851	0.00381		29230380	20	29230380	0.8131
		S20_29244907	20	29244907	0.0003015		S20_29244907	20	29244907	0.11016		29230419	20	29230419	0.77429
		S20_29245245	20	29245245	0.00014631		S20_29245245	20	29245245	0.11729		29230532	20	29230532	0.38442
		S20_29245342	20	29245342	0.64903		S20_29245342	20	29245342	0.55402		29230656	20	29230656	0.63849
		S20_29245722	20	29245722	0.00012991		S20_29245722	20	29245722	0.00438		29230658	20	29230658	1.565e-07
		S20_29245738	20	29245738	6.2758e-06		S20_29245738	20	29245738	0.00256		29230741	20	29230741	0.00589
		S20_29245870	20	29245870	2.1699e-05		S20_29245870	20	29245870	0.00252		29230794	20	29230794	7.1026e-08
		S20_29246029	20	29246029	3.6942e-05		S20_29246029	20	29246029	0.00166		29231060	20	29231060	0.77318
		S20_29246162	20	29246162	0.40663		S20_29246162	20	29246162	0.64843		29231326	20	29231326	0.00636
		S20_29246197	20	29246197	0.73235		S20_29246197	20	29246197	0.5702		29231453	20	29231453	0.0031
		S20_29246210	20	29246210	8.2475e-06		S20_29246210	20	29246210	0.00259		29231611	20	29231611	0.71037
		S20_29246212	20	29246212	2.5514e-06		S20_29246212	20	29246212	0.0389		29231627	20	29231627	0.72144
		S20_29246226	20	29246226	0.41409		S20_29246226	20	29246226	0.74871		29231654	20	29231654	0.79173
		S20_29246289	20	29246289	0.70795		S20_29246289	20	29246289	0.74262		29231665	20	29231665	0.54137
		S20_29246290	20	29246290	6.0958e-07		S20_29246290	20	29246290	0.0003818		29231683	20	29231683	0.67106
		S20_29246490	20	29246490	0.00133		S20_29246490	20	29246490	0.12407		29231717	20	29231717	0.1057
		S20_29246569	20	29246569	0.00012118		S20_29246569	20	29246569	0.04906		29231904	20	29231904	0.00328
		S20_29246608	20	29246608	0.89224		S20_29246608	20	29246608	0.27568		29231915	20	29231915	1.064e-07
		S20_29246867	20	29246867	3.6815e-05		S20_29246867	20	29246867	0.00268		29231926	20	29231926	0.8202
		S20_29246891	20	29246891	0.00145		S20_29246891	20	29246891	0.16303		29231927	20	29231927	0.81397
		S20_29246939	20	29246939	6.0652e-06		S20_29246939	20	29246939	0.00165		29232013	20	29232013	0.79369
		S20_29246941	20	29246941	0.78906		S20_29246941	20	29246941	0.23392		29232076	20	29232076	0.0007598
		S20_29246943	20	29246943	4.4723e-05		S20_29246943	20	29246943	0.00198		29232094	20	29232094	0.90999
		S20_29246979	20	29246979	3.985e-05		S20_29246979	20	29246979	0.00345		29232244	20	29232244	0.57323
		S20_29247084	20	29247084	1.6493e-07		S20_29247084	20	29247084	0.00063634		29232325	20	29232325	0.72161
		S20_29247124	20	29247124	0.75803		S20_29247124	20	29247124	0.26542		29232367	20	29232367	0.85034
		S20_29247375	20	29247375	0.00023755		S20_29247375	20	29247375	0.09819		29232409	20	29232409	5.7641e-09
		S20_29247437	20	29247437	2.3926e-08		S20_29247437	20	29247437	0.00050818		29232577	20	29232577	0.00095023
		S20_29247571	20	29247571	0.000917		S20_29247571	20	29247571	0.0378		29232659	20	29232659	8.6657e-08
		S20_29247578	20	29247578	1.6618e-06		S20_29247578	20	29247578	3.7334e-05		29232713	20	29232713	0.95068
		S20_29247755	20	29247755	0.91682		S20_29247755	20	29247755	0.53052		29232809	20	29232809	2.5112e-08
		S20_29247802	20	29247802	1.7676e-06		S20_29247802	20	29247802	0.00030222		29232877	20	29232877	0.00159
		S20_29247806	20	29247806	2.0505e-07		S20_29247806	20	29247806	0.0001839		29232953	20	29232953	0.00178
		S20_29247807	20	29247807	0.47461		S20_29247807	20	29247807	0.16416		29233047	20	29233047	0.00373
		S20_29247855	20	29247855	1.0214e-07		S20_29247855	20	29247855	0.00024328		29233069	20	29233069	0.00207
		S20_29248074	20	29248074	0.00153		S20_29248074	20	29248074	0.32961		29233077	20	29233077	0.00331
		S20_29248109	20	29248109	0.0007884		S20_29248109	20	29248109	0.00836		29233113	20	29233113	2.7379e-08
		S20_29248171	20	29248171	0.00043987		S20_29248171	20	29248171	0.0024		29233217	20	29233217	0.00219
		S20_29248210	20	29248210	0.24074		S20_29248210	20	29248210	0.50809		29233233	20	29233233	1.1985e-08
		S20_29248229	20	29248229	0.12676		S20_29248229	20	29248229	0.8101		29233253	20	29233253	0.99987
		S20_29249358	20	29249358	0.00488		S20_29249358	20	29249358	0.03261		29233273	20	29233273	2.3512e-08
		S20_29249385	20	29249385	0.63257		S20_29249385	20	29249385	0.01428		29233308	20	29233308	0.00189
		S20_29249592	20	29249592	0.00229		S20_29249592	20	29249592	0.13598		29233342	20	29233342	0.00543
		S20_29249940	20	29249940	0.6317		S20_29249940	20	29249940	0.6464		29233494	20	29233494	0.85574
		S20_29249968	20	29249968	0.79432		S20_29249968	20	29249968	0.6713		29233500	20	29233500	0.00427
		S20_29249975	20	29249975	8.553e-06		S20_29249975	20	29249975	0.00676		29233507	20	29233507	5.9988e-08
		S20_29250092	20	29250092	3.249e-06		S20_29250092	20	29250092	0.00393		29233515	20	29233515	3.7668e-09
		S20_29250115	20	29250115	2.0767e-07		S20_29250115	20	29250115	0.00157		29233516	20	29233516	0.8829
		S20_29250381	20	29250381	0.00084094		S20_29250381	20	29250381	0.01964		29233660	20	29233660	0.77519
		S20_29250402	20	29250402	0.00107		S20_29250402	20	29250402	0.26261		29233706	20	29233706	0.87505
		S20_29251056	20	29251056	0.38273		S20_29251056	20	29251056	0.91353		29233766	20	29233766	0.96967
		S20_29251171	20	29251171	0.01594		S20_29251171	20	29251171	0.36496		29233768	20	29233768	0.97354
		S20_29251223	20	29251223	0.57243		S20_29251223	20	29251223	0.71577		29233795	20	29233795	0.53152
		S20_29251258	20	29251258	0.00142		S20_29251258	20	29251258	0.0045		29233908	20	29233908	1.2148e-07
		S20_29251265	20	29251265	4.314e-05		S20_29251265	20	29251265	0.00103		29233965	20	29233965	3.5037e-07
		S20_29251323	20	29251323	0.63588		S20_29251323	20	29251323	0.30124		29233967	20	29233967	1.1229e-07
		S20_29251366	20	29251366	0.00029338		S20_29251366	20	29251366	0.00169		29233971	20	29233971	0.00641
		S20_29251434	20	29251434	1.8852e-07		S20_29251434	20	29251434	0.00021684		29233973	20	29233973	0.00311
		S20_29251648	20	29251648	9.505e-05		S20_29251648	20	29251648	0.17557		29234049	20	29234049	0.60133
		S20_29252021	20	29252021	0.00073889		S20_29252021	20	29252021	0.00649		29234066	20	29234066	1.9614e-08
		S20_29252126	20	29252126	0.0036		S20_29252126	20	29252126	0.31969		29234092	20	29234092	0.00058626
		S20_29252506	20	29252506	0.00114		S20_29252506	20	29252506	0.19927		29234105	20	29234105	0.76753
		S20_29252517	20	29252517	0.00087823		S20_29252517	20	29252517	0.35051		29234106	20	29234106	0.00204
		S20_29252547	20	29252547	0.00071732		S20_29252547	20	29252547	0.19594		29234119	20	29234119	0.85454
		S20_29252978	20	29252978	0.76631		S20_29252978	20	29252978	0.10885		29234121	20	29234121	0.0037
		S20_29253102	20	29253102	0.00228		S20_29253102	20	29253102	0.12014		29234278	20	29234278	0.90712
		S20_29253117	20	29253117	0.5657		S20_29253117	20	29253117	0.20902		29234413	20	29234413	0.00127
		S20_29253169	20	29253169	0.88886		S20_29253169	20	29253169	0.02103		29234665	20	29234665	0.99828
		S20_29253176	20	29253176	0.86828		S20_29253176	20	29253176	0.0253		29234730	20	29234730	0.00348
		S20_29253204	20	29253204	2.3134e-05		S20_29253204	20	29253204	0.00237		29234829	20	29234829	0.00281
		S20_29253209	20	29253209	2.8385e-05		S20_29253209	20	29253209	0.00173		29234913	20	29234913	0.68745
		S20_29253225	20	29253225	0.00020166		S20_29253225	20	29253225	0.00465		29234961	20	29234961	1.121e-05
		S20_29253228	20	29253228	0.42018		S20_29253228	20	29253228	0.01844		29235011	20	29235011	0.01312
		S20_29253268	20	29253268	0.00101		S20_29253268	20	29253268	0.16037		29235047	20	29235047	0.72406
		S20_29253460	20	29253460	0.00045601		S20_29253460	20	29253460	0.01776		29235110	20	29235110	0.74443
		S20_29253515	20	29253515	1.9241e-06		S20_29253515	20	29253515	0.0001674		29235132	20	29235132	5.5401e-09
		S20_29253553	20	29253553	0.82032		S20_29253553	20	29253553	0.41846		29235258	20	29235258	0.00596
		S20_29253661	20	29253661	0.98195		S20_29253661	20	29253661	0.02482		29235265	20	29235265	0.58993
		S20_29254071	20	29254071	0.00023626		S20_29254071	20	29254071	0.11376		29235335	20	29235335	0.00411
		S20_29254084	20	29254084	0.00324		S20_29254084	20	29254084	0.29952		29235516	20	29235516	3.6283e-08
		S20_29254198	20	29254198	1.7115e-06		S20_29254198	20	29254198	0.00289		29235523	20	29235523	0.63266
		S20_29254206	20	29254206	0.14462		S20_29254206	20	29254206	0.56199		29235599	20	29235599	0.77281
		S20_29254415	20	29254415	0.74817		S20_29254415	20	29254415	0.51574		29235613	20	29235613	0.77384
		S20_29254469	20	29254469	0.90874		S20_29254469	20	29254469	0.27541		29235871	20	29235871	0.00395
		S20_29255035	20	29255035	0.32379		S20_29255035	20	29255035	0.24113		29235893	20	29235893	4.6053e-08
		S20_29255071	20	29255071	0.00127		S20_29255071	20	29255071	0.24841		29235999	20	29235999	0.91735
		S20_29255471	20	29255471	0.73635		S20_29255471	20	29255471	0.08138		29236006	20	29236006	2.3598e-08
		S20_29255594	20	29255594	2.4366e-06		S20_29255594	20	29255594	0.00295		29236059	20	29236059	0.00432
		S20_29255641	20	29255641	0.0088		S20_29255641	20	29255641	0.24994		29236130	20	29236130	5.4872e-08
		S20_29256405	20	29256405	4.9348e-05		S20_29256405	20	29256405	0.00104		29236183	20	29236183	0.84475
		S20_29256423	20	29256423	0.78981		S20_29256423	20	29256423	0.08685		29236281	20	29236281	0.85024
		S20_29256598	20	29256598	0.83943		S20_29256598	20	29256598	0.8859		29236301	20	29236301	0.00528
		S20_29257769	20	29257769	0.98609		S20_29257769	20	29257769	0.19103		29236347	20	29236347	0.84361
		S20_29257860	20	29257860	0.00168		S20_29257860	20	29257860	0.24561		29236472	20	29236472	0.97359
		S20_29257967	20	29257967	0.70034		S20_29257967	20	29257967	0.70641		29236504	20	29236504	0.69083
		S20_29257977	20	29257977	4.6354e-06		S20_29257977	20	29257977	0.00041247		29236586	20	29236586	0.69909
		S20_29258405	20	29258405	0.0001013		S20_29258405	20	29258405	0.00469		29236633	20	29236633	0.75136
		S20_29258543	20	29258543	0.7292		S20_29258543	20	29258543	0.7027		29236660	20	29236660	0.67247
		S20_29258559	20	29258559	0.00192		S20_29258559	20	29258559	0.41387		29236911	20	29236911	0.00522
		S20_29258647	20	29258647	0.00188		S20_29258647	20	29258647	0.05938		29236926	20	29236926	0.91004
		S20_29258748	20	29258748	3.184e-05		S20_29258748	20	29258748	0.00668		29237226	20	29237226	5.1518e-08
		S20_29258810	20	29258810	0.05673		S20_29258810	20	29258810	0.19474		29237242	20	29237242	0.00345
		S20_29258811	20	29258811	0.00080555		S20_29258811	20	29258811	0.01134		29237251	20	29237251	0.82301
		S20_29258880	20	29258880	0.00014585		S20_29258880	20	29258880	0.05171		29237279	20	29237279	0.00381
		S20_29258913	20	29258913	4.3135e-05		S20_29258913	20	29258913	0.00096203		29237321	20	29237321	0.5839
		S20_29258914	20	29258914	6.9395e-06		S20_29258914	20	29258914	0.00285		29237327	20	29237327	0.79222
		S20_29259228	20	29259228	0.82562		S20_29259228	20	29259228	0.40253		29237339	20	29237339	0.94407
		S20_29259234	20	29259234	0.00016569		S20_29259234	20	29259234	0.12532		29237395	20	29237395	0.53793
		S20_29259490	20	29259490	9.0181e-05		S20_29259490	20	29259490	0.04592		29237603	20	29237603	2.5986e-08
		S20_29259520	20	29259520	8.9002e-07		S20_29259520	20	29259520	0.00163		29237853	20	29237853	0.8272
		S20_29259568	20	29259568	9.8959e-06		S20_29259568	20	29259568	0.00068093		29237957	20	29237957	0.00639
		S20_29259590	20	29259590	0.00046067		S20_29259590	20	29259590	0.13957		29238000	20	29238000	1.1111e-07
		S20_29259592	20	29259592	0.42987		S20_29259592	20	29259592	0.43663		29238146	20	29238146	0.59161
		S20_29259758	20	29259758	8.3414e-05		S20_29259758	20	29259758	0.06417		29238170	20	29238170	0.0047
		S20_29259803	20	29259803	0.9113		S20_29259803	20	29259803	0.37248		29238194	20	29238194	0.01228
		S20_29259913	20	29259913	0.26593		S20_29259913	20	29259913	0.01051		29238224	20	29238224	2.5398e-08
		S20_29260039	20	29260039	0.33597		S20_29260039	20	29260039	0.33981		29238225	20	29238225	0.96219
		S20_29260070	20	29260070	0.00016996		S20_29260070	20	29260070	0.11553		29238394	20	29238394	0.00753
		S20_29260309	20	29260309	0.00019315		S20_29260309	20	29260309	0.10985		29238395	20	29238395	1.4957e-05
		S20_29260350	20	29260350	1.4544e-07		S20_29260350	20	29260350	0.00119		29238401	20	29238401	0.00629
		S20_29260415	20	29260415	0.67546		S20_29260415	20	29260415	0.93397		29238405	20	29238405	4.9074e-05
		S20_29260804	20	29260804	0.00069517		S20_29260804	20	29260804	0.19342		29238407	20	29238407	0.57084
		S20_29261130	20	29261130	0.00077524		S20_29261130	20	29261130	0.24888		29238485	20	29238485	0.56519
		S20_29261366	20	29261366	9.3985e-06		S20_29261366	20	29261366	0.04932		29238550	20	29238550	0.00399
		S20_29261396	20	29261396	0.13667		S20_29261396	20	29261396	0.60159		29238652	20	29238652	0.00641
		S20_29261576	20	29261576	0.00050396		S20_29261576	20	29261576	0.20969		29239015	20	29239015	0.00415
		S20_29261629	20	29261629	0.9234		S20_29261629	20	29261629	0.27695		29239026	20	29239026	0.00847
		S20_29261641	20	29261641	0.96944		S20_29261641	20	29261641	0.15766		29239302	20	29239302	0.67247
		S20_29262019	20	29262019	0.88695		S20_29262019	20	29262019	0.10738		29239461	20	29239461	0.8012
		S20_29262095	20	29262095	2.834e-06		S20_29262095	20	29262095	0.03674		29239914	20	29239914	0.00516
		S20_29262209	20	29262209	0.73629		S20_29262209	20	29262209	0.90687		29239934	20	29239934	0.08759
		S20_29262265	20	29262265	1.7e-05		S20_29262265	20	29262265	0.00443		29239964	20	29239964	0.00195
		S20_29263370	20	29263370	0.62372		S20_29263370	20	29263370	0.10387		29240012	20	29240012	0.77566
		S20_29263470	20	29263470	0.00096506		S20_29263470	20	29263470	0.14396		29240073	20	29240073	0.75678
		S20_29263598	20	29263598	0.31644		S20_29263598	20	29263598	0.8714		29240082	20	29240082	0.98048
		S20_29264411	20	29264411	2.3864e-05		S20_29264411	20	29264411	0.00094026		29240227	20	29240227	0.56808
		S20_29264816	20	29264816	0.00263		S20_29264816	20	29264816	0.12219		29240431	20	29240431	1.122e-07
		S20_29265079	20	29265079	2.161e-05		S20_29265079	20	29265079	0.0018		29240451	20	29240451	0.60336
		S20_29265158	20	29265158	0.92212		S20_29265158	20	29265158	0.39484		29240472	20	29240472	0.0073
		S20_29265585	20	29265585	0.80578		S20_29265585	20	29265585	0.01275		29240477	20	29240477	0.00585
		S20_29265602	20	29265602	9.9272e-06		S20_29265602	20	29265602	6.6177e-05		29241065	20	29241065	5.6548e-08
		S20_29265727	20	29265727	0.55391		S20_29265727	20	29265727	0.68455		29241161	20	29241161	0.8717
		S20_29266140	20	29266140	0.0004389		S20_29266140	20	29266140	0.20403		29241260	20	29241260	0.00347
		S20_29266155	20	29266155	0.61751		S20_29266155	20	29266155	0.21688		29241456	20	29241456	1.7415e-07
		S20_29266165	20	29266165	9.5039e-05		S20_29266165	20	29266165	0.07793		29241501	20	29241501	0.84629
		S20_29266470	20	29266470	0.92941		S20_29266470	20	29266470	0.00864		29241605	20	29241605	0.0041
		S20_29266471	20	29266471	0.94479		S20_29266471	20	29266471	0.28084		29241703	20	29241703	0.77318
		S20_29266604	20	29266604	9.344e-05		S20_29266604	20	29266604	0.0492		29241808	20	29241808	0.44371
		S20_29266674	20	29266674	0.6066		S20_29266674	20	29266674	0.67468		29241911	20	29241911	0.46858
		S20_29266677	20	29266677	7.0142e-05		S20_29266677	20	29266677	0.00197		29241912	20	29241912	2.3598e-08
		S20_29266714	20	29266714	0.68767		S20_29266714	20	29266714	0.57071		29242000	20	29242000	0.83072
		S20_29266787	20	29266787	0.97466		S20_29266787	20	29266787	0.35854		29242014	20	29242014	0.67366
		S20_29266824	20	29266824	0.78531		S20_29266824	20	29266824	0.11011		29242324	20	29242324	0.00364
		S20_29266852	20	29266852	0.00125		S20_29266852	20	29266852	0.13849		29242443	20	29242443	0.00365
		S20_29266970	20	29266970	0.30889		S20_29266970	20	29266970	0.41063		29242821	20	29242821	1.0246e-07
		S20_29267136	20	29267136	0.00169		S20_29267136	20	29267136	0.10525		29242933	20	29242933	0.85984
		S20_29267300	20	29267300	0.64579		S20_29267300	20	29267300	0.68308		29243019	20	29243019	0.57609
		S20_29267528	20	29267528	0.00057418		S20_29267528	20	29267528	0.10693		29243020	20	29243020	0.0043
		S20_29267690	20	29267690	0.6776		S20_29267690	20	29267690	0.77262		29243092	20	29243092	0.57925
		S20_29267773	20	29267773	0.00072281		S20_29267773	20	29267773	0.16985		29243172	20	29243172	2.2983e-08
		S20_29267883	20	29267883	0.00014745		S20_29267883	20	29267883	0.06044		29243253	20	29243253	1.6844e-07
		S20_29267921	20	29267921	0.89973		S20_29267921	20	29267921	0.61856		29243330	20	29243330	5.4922e-08
		S20_29267947	20	29267947	0.28559		S20_29267947	20	29267947	0.84381		29243527	20	29243527	0.00519
		S20_29268013	20	29268013	0.00043091		S20_29268013	20	29268013	0.20003		29243940	20	29243940	0.0053
		S20_29268081	20	29268081	1.8001e-05		S20_29268081	20	29268081	0.00026527		29244048	20	29244048	0.00331
		S20_29268303	20	29268303	0.00010115		S20_29268303	20	29268303	0.09485		29244238	20	29244238	1.6159e-07
		S20_29268306	20	29268306	0.89723		S20_29268306	20	29268306	0.13624		29244271	20	29244271	0.55803
		S20_29268374	20	29268374	0.00026519		S20_29268374	20	29268374	0.12111		29244293	20	29244293	0.63495
		S20_29268375	20	29268375	0.87996		S20_29268375	20	29268375	0.4212		29244351	20	29244351	0.00532
		S20_29268409	20	29268409	0.00104		S20_29268409	20	29268409	0.01302		29244683	20	29244683	0.85524
		S20_29268474	20	29268474	0.00058746		S20_29268474	20	29268474	0.10932		29244837	20	29244837	0.00821
		S20_29268517	20	29268517	0.97508		S20_29268517	20	29268517	0.195		29244851	20	29244851	5.6205e-08
		S20_29268534	20	29268534	0.9361		S20_29268534	20	29268534	0.15002		29244907	20	29244907	0.00489
		S20_29268545	20	29268545	0.94595		S20_29268545	20	29268545	0.25411		29245245	20	29245245	0.00402
		S20_29268582	20	29268582	0.8804		S20_29268582	20	29268582	0.37268		29245342	20	29245342	0.82659
		S20_29268649	20	29268649	0.90886		S20_29268649	20	29268649	0.49633		29245582	20	29245582	0.9633
		S20_29268870	20	29268870	0.0015		S20_29268870	20	29268870	0.33809		29245722	20	29245722	1.2801e-07
		S20_29269368	20	29269368	0.0002075		S20_29269368	20	29269368	0.06212		29245738	20	29245738	1.507e-08
		S20_29269447	20	29269447	0.0006977		S20_29269447	20	29269447	0.11506		29245870	20	29245870	7.0889e-08
		S20_29269519	20	29269519	3.3853e-05		S20_29269519	20	29269519	0.00259		29246029	20	29246029	5.127e-08
		S20_29269539	20	29269539	0.00050566		S20_29269539	20	29269539	0.07385		29246121	20	29246121	0.76581
		S20_29269732	20	29269732	0.00020195		S20_29269732	20	29269732	0.08048		29246162	20	29246162	0.80756
		S20_29269857	20	29269857	0.84429		S20_29269857	20	29269857	0.09552		29246197	20	29246197	0.90792
		S20_29269876	20	29269876	0.27737		S20_29269876	20	29269876	0.90054		29246210	20	29246210	1.1144e-07
		S20_29269902	20	29269902	0.00069083		S20_29269902	20	29269902	0.12037		29246212	20	29246212	0.00069569
		S20_29269960	20	29269960	8.9826e-07		S20_29269960	20	29269960	0.00837		29246226	20	29246226	0.49814
		S20_29269980	20	29269980	0.86998		S20_29269980	20	29269980	0.75862		29246289	20	29246289	0.16539
		S20_29269988	20	29269988	0.0004772		S20_29269988	20	29269988	0.0561		29246290	20	29246290	0.00036748
		S20_29269989	20	29269989	0.00073938		S20_29269989	20	29269989	0.08881		29246490	20	29246490	0.00471
		S20_29269991	20	29269991	0.0003853		S20_29269991	20	29269991	0.09886		29246569	20	29246569	0.00186
		S20_29270018	20	29270018	3.9845e-07		S20_29270018	20	29270018	0.00217		29246608	20	29246608	0.36653
		S20_29270067	20	29270067	0.00105		S20_29270067	20	29270067	0.34396		29246867	20	29246867	3.141e-07
		S20_29270076	20	29270076	0.72		S20_29270076	20	29270076	0.81599		29246891	20	29246891	0.0082
		S20_29270077	20	29270077	0.88784		S20_29270077	20	29270077	0.06892		29246939	20	29246939	4.8583e-08
		S20_29270199	20	29270199	0.00039145		S20_29270199	20	29270199	0.09953		29246941	20	29246941	0.60371
		S20_29270219	20	29270219	0.00159		S20_29270219	20	29270219	0.13307		29246943	20	29246943	5.3237e-08
		S20_29270475	20	29270475	0.95381		S20_29270475	20	29270475	0.39774		29246979	20	29246979	5.0332e-08
		S20_29270489	20	29270489	0.00179		S20_29270489	20	29270489	0.09962		29247084	20	29247084	0.00053273
		S20_29270660	20	29270660	0.00046531		S20_29270660	20	29270660	0.13526		29247124	20	29247124	0.67477
		S20_29270684	20	29270684	0.00325		S20_29270684	20	29270684	0.0878		29247375	20	29247375	0.00385
		S20_29271115	20	29271115	0.00013425		S20_29271115	20	29271115	0.06288		29247416	20	29247416	0.72308
		S20_29271181	20	29271181	3.0097e-05		S20_29271181	20	29271181	0.00131		29247437	20	29247437	0.00125
		S20_29271496	20	29271496	1.0766e-05		S20_29271496	20	29271496	0.00492		29247460	20	29247460	0.867
		S20_29271598	20	29271598	0.91486		S20_29271598	20	29271598	0.26072		29247571	20	29247571	0.00165
		S20_29271834	20	29271834	7.0853e-05		S20_29271834	20	29271834	0.00884		29247578	20	29247578	0.00151
		S20_29271859	20	29271859	4.596e-05		S20_29271859	20	29271859	0.00167		29247755	20	29247755	0.65724
		S20_29272122	20	29272122	0.00055839		S20_29272122	20	29272122	0.04782		29247802	20	29247802	4.933e-09
		S20_29272321	20	29272321	6.0172e-06		S20_29272321	20	29272321	0.00092508		29247806	20	29247806	5.2306e-10
		S20_29272417	20	29272417	6.6357e-06		S20_29272417	20	29272417	0.00148		29247807	20	29247807	0.95687
		S20_29272505	20	29272505	5.6411e-06		S20_29272505	20	29272505	0.1269		29247855	20	29247855	3.35e-08
		S20_29272655	20	29272655	0.00201		S20_29272655	20	29272655	0.13227		29248074	20	29248074	0.00374
		S20_29272668	20	29272668	0.00111		S20_29272668	20	29272668	0.18083		29248109	20	29248109	1.8741e-07
		S20_29272897	20	29272897	0.3877		S20_29272897	20	29272897	0.7336		29248171	20	29248171	9.4915e-08
		S20_29273261	20	29273261	0.77529		S20_29273261	20	29273261	0.06526		29248210	20	29248210	0.82358
		S20_29273538	20	29273538	0.00284		S20_29273538	20	29273538	0.01399		29248229	20	29248229	0.56698
		S20_29273864	20	29273864	1.2303e-05		S20_29273864	20	29273864	0.00282		29248267	20	29248267	0.33314
		S20_29274565	20	29274565	0.00289		S20_29274565	20	29274565	0.08645		29249358	20	29249358	4.8841e-05
		S20_29274832	20	29274832	1.0656e-05		S20_29274832	20	29274832	0.00496		29249385	20	29249385	0.82285
		S20_29274938	20	29274938	0.89176		S20_29274938	20	29274938	0.32412		29249592	20	29249592	0.00368
		S20_29275038	20	29275038	0.00011298		S20_29275038	20	29275038	0.07743		29249940	20	29249940	0.818
		S20_29275278	20	29275278	0.00064036		S20_29275278	20	29275278	0.263		29249968	20	29249968	0.64554
		S20_29276002	20	29276002	0.77258		S20_29276002	20	29276002	0.56008		29249975	20	29249975	8.3329e-08
		S20_29276151	20	29276151	0.00301		S20_29276151	20	29276151	0.13036		29250092	20	29250092	1.8599e-08
		S20_29276452	20	29276452	0.67964		S20_29276452	20	29276452	0.40444		29250115	20	29250115	8.5603e-09
		S20_29276475	20	29276475	0.84232		S20_29276475	20	29276475	0.04213		29250381	20	29250381	0.00802
		S20_29276883	20	29276883	0.00176		S20_29276883	20	29276883	0.16281		29250402	20	29250402	0.00627
		S20_29277037	20	29277037	0.66674		S20_29277037	20	29277037	0.31298		29251056	20	29251056	0.55768
		S20_29277303	20	29277303	0.77919		S20_29277303	20	29277303	0.50191		29251171	20	29251171	0.03462
		S20_29277360	20	29277360	0.70339		S20_29277360	20	29277360	0.07405		29251223	20	29251223	0.81096
		S20_29277403	20	29277403	0.00133		S20_29277403	20	29277403	0.142		29251258	20	29251258	1.8484e-07
		S20_29277542	20	29277542	0.00111		S20_29277542	20	29277542	0.07336		29251265	20	29251265	5.8355e-08
		S20_29277758	20	29277758	0.00172		S20_29277758	20	29277758	0.05973		29251323	20	29251323	0.8011
		S20_29277825	20	29277825	0.00031091		S20_29277825	20	29277825	0.17443		29251366	20	29251366	1.1143e-07
		S20_29277927	20	29277927	0.00404		S20_29277927	20	29277927	0.08966		29251434	20	29251434	0.00109
		S20_29278637	20	29278637	7.4344e-08		S20_29278637	20	29278637	0.00128		29251648	20	29251648	0.00096691
		S20_29278806	20	29278806	0.89624		S20_29278806	20	29278806	0.03151		29251783	20	29251783	0.75972
		S20_29278841	20	29278841	0.9984		S20_29278841	20	29278841	0.05955		29252021	20	29252021	2.1533e-07
		S20_29278842	20	29278842	0.86666		S20_29278842	20	29278842	0.06677		29252126	20	29252126	0.01127
		S20_29278955	20	29278955	0.73449		S20_29278955	20	29278955	0.61834		29252506	20	29252506	0.00569
		S20_29278992	20	29278992	0.85909		S20_29278992	20	29278992	0.48019		29252517	20	29252517	0.00614
		S20_29279218	20	29279218	0.73648		S20_29279218	20	29279218	0.25282		29252547	20	29252547	0.00149
		S20_29279276	20	29279276	0.67412		S20_29279276	20	29279276	0.37148		29252959	20	29252959	0.62404
		S20_29279314	20	29279314	0.00026348		S20_29279314	20	29279314	0.07887		29252978	20	29252978	0.60497
		S20_29279524	20	29279524	1.0652e-05		S20_29279524	20	29279524	0.00015923		29253102	20	29253102	0.00593
		S20_29279580	20	29279580	0.00013835		S20_29279580	20	29279580	0.00664		29253117	20	29253117	0.88151
		S20_29279806	20	29279806	0.95808		S20_29279806	20	29279806	0.01511		29253169	20	29253169	0.87244
		S20_29279807	20	29279807	0.41963		S20_29279807	20	29279807	0.09758		29253176	20	29253176	0.87827
		S20_29279808	20	29279808	0.59532		S20_29279808	20	29279808	0.04747		29253204	20	29253204	5.5594e-08
		S20_29279818	20	29279818	0.72735		S20_29279818	20	29279818	0.01512		29253209	20	29253209	6.0749e-08
		S20_29280052	20	29280052	0.98064		S20_29280052	20	29280052	0.03049		29253225	20	29253225	7.3637e-07
		S20_29280240	20	29280240	0.70916		S20_29280240	20	29280240	0.63719		29253228	20	29253228	0.5771
		S20_29280261	20	29280261	0.93954		S20_29280261	20	29280261	0.78226		29253268	20	29253268	0.00158
		S20_29280670	20	29280670	0.81465		S20_29280670	20	29280670	0.03748		29253460	20	29253460	0.00107
		S20_29280848	20	29280848	0.62712		S20_29280848	20	29280848	0.83956		29253515	20	29253515	2.2815e-08
		S20_29281007	20	29281007	0.8903		S20_29281007	20	29281007	0.14585		29253553	20	29253553	0.8889
		S20_29281039	20	29281039	0.10453		S20_29281039	20	29281039	0.971		29253661	20	29253661	0.90736
		S20_29281041	20	29281041	1.4303e-05		S20_29281041	20	29281041	0.00198		29254071	20	29254071	0.00187
		S20_29281091	20	29281091	0.00099814		S20_29281091	20	29281091	0.21648		29254084	20	29254084	0.00101
		S20_29281341	20	29281341	9.8026e-06		S20_29281341	20	29281341	0.00474		29254198	20	29254198	5.3624e-08
		S20_29281383	20	29281383	2.2476e-07		S20_29281383	20	29281383	0.0024		29254206	20	29254206	0.88501
		S20_29281482	20	29281482	3.9727e-05		S20_29281482	20	29281482	0.00292		29254415	20	29254415	0.9162
		S20_29281497	20	29281497	2.5196e-05		S20_29281497	20	29281497	0.00045191		29254469	20	29254469	0.08253
		S20_29281944	20	29281944	3.9668e-05		S20_29281944	20	29281944	0.00253		29255035	20	29255035	0.26422
		S20_29282219	20	29282219	0.00018922		S20_29282219	20	29282219	0.00201		29255071	20	29255071	0.00376
		S20_29282516	20	29282516	1.4455e-05		S20_29282516	20	29282516	0.00256		29255471	20	29255471	0.78299
		S20_29282696	20	29282696	0.93146		S20_29282696	20	29282696	0.95981		29255594	20	29255594	7.7709e-08
		S20_29282751	20	29282751	4.3406e-06		S20_29282751	20	29282751	0.00245		29255641	20	29255641	0.00681
		S20_29282783	20	29282783	0.00113		S20_29282783	20	29282783	0.17423		29256405	20	29256405	2.7042e-09
		S20_29282818	20	29282818	9.051e-05		S20_29282818	20	29282818	0.00292		29256423	20	29256423	0.87507
		S20_29282823	20	29282823	0.00143		S20_29282823	20	29282823	0.25176		29256598	20	29256598	0.81495
		S20_29282860	20	29282860	0.00034803		S20_29282860	20	29282860	0.04112		29257769	20	29257769	0.84861
		S20_29282896	20	29282896	0.00102		S20_29282896	20	29282896	0.09473		29257860	20	29257860	0.00504
		S20_29283336	20	29283336	0.00062857		S20_29283336	20	29283336	0.14985		29257967	20	29257967	0.8769
		S20_29283343	20	29283343	0.00030497		S20_29283343	20	29283343	0.00773		29257977	20	29257977	3.1402e-09
		S20_29283531	20	29283531	5.5614e-08		S20_29283531	20	29283531	0.00171		29258405	20	29258405	0.00072425
		S20_29283537	20	29283537	9.3866e-07		S20_29283537	20	29283537	0.004		29258543	20	29258543	0.26191
		S20_29283592	20	29283592	1.22e-06		S20_29283592	20	29283592	0.00571		29258559	20	29258559	0.00997
		S20_29283622	20	29283622	0.84339		S20_29283622	20	29283622	0.26643		29258647	20	29258647	0.0096
		S20_29283651	20	29283651	0.86556		S20_29283651	20	29283651	0.49048		29258748	20	29258748	3.4985e-06
		S20_29284062	20	29284062	0.00324		S20_29284062	20	29284062	0.08866		29258810	20	29258810	0.01948
		S20_29284069	20	29284069	0.00017001		S20_29284069	20	29284069	0.04355		29258811	20	29258811	1.0837e-05
		S20_29284101	20	29284101	0.00050189		S20_29284101	20	29284101	0.25007		29258880	20	29258880	0.00333
		S20_29284117	20	29284117	0.00101		S20_29284117	20	29284117	0.15948		29258913	20	29258913	2.8752e-07
		S20_29284326	20	29284326	0.61297		S20_29284326	20	29284326	0.11587		29258914	20	29258914	2.8294e-08
		S20_29284403	20	29284403	0.95264		S20_29284403	20	29284403	0.02113		29259228	20	29259228	0.83221
		S20_29284644	20	29284644	0.65535		S20_29284644	20	29284644	0.82822		29259234	20	29259234	4.3172e-05
		S20_29284739	20	29284739	3.6551e-05		S20_29284739	20	29284739	0.07788		29259490	20	29259490	0.00093808
		S20_29284970	20	29284970	0.89168		S20_29284970	20	29284970	0.45429		29259520	20	29259520	7.2586e-08
		S20_29285057	20	29285057	2.3625e-05		S20_29285057	20	29285057	0.00299		29259568	20	29259568	1.1308e-07
		S20_29285266	20	29285266	0.00010557		S20_29285266	20	29285266	0.09614		29259590	20	29259590	0.00111
		S20_29285302	20	29285302	0.00083124		S20_29285302	20	29285302	0.12199		29259592	20	29259592	0.90053
		S20_29285321	20	29285321	0.8396		S20_29285321	20	29285321	0.47187		29259758	20	29259758	0.0003743
		S20_29285505	20	29285505	0.87852		S20_29285505	20	29285505	0.21739		29259803	20	29259803	0.77346
		S20_29285667	20	29285667	0.00078059		S20_29285667	20	29285667	0.06659		29259913	20	29259913	0.90911
		S20_29286042	20	29286042	3.9852e-08		S20_29286042	20	29286042	0.0005649		29260039	20	29260039	0.05486
		S20_29286150	20	29286150	0.87622		S20_29286150	20	29286150	0.0772		29260057	20	29260057	0.17588
		S20_29286851	20	29286851	1.6431e-05		S20_29286851	20	29286851	0.00064395		29260070	20	29260070	0.00019361
		S20_29286896	20	29286896	5.9986e-05		S20_29286896	20	29286896	0.0464		29260309	20	29260309	0.0042
		S20_29286941	20	29286941	5.8058e-09		S20_29286941	20	29286941	0.00017563		29260350	20	29260350	0.00073323
		S20_29286977	20	29286977	8.5116e-05		S20_29286977	20	29286977	0.00817		29260415	20	29260415	0.64865
		S20_29287180	20	29287180	0.81756		S20_29287180	20	29287180	0.59626		29260804	20	29260804	0.00507
		S20_29287832	20	29287832	0.63489		S20_29287832	20	29287832	0.36374		29261130	20	29261130	0.00479
		S20_29288111	20	29288111	0.00106		S20_29288111	20	29288111	0.3053		29261366	20	29261366	0.01336
		S20_29288141	20	29288141	0.00039484		S20_29288141	20	29288141	0.11175		29261396	20	29261396	0.60578
		S20_29288265	20	29288265	0.61987		S20_29288265	20	29288265	0.4407		29261576	20	29261576	0.00488
		S20_29288301	20	29288301	0.00121		S20_29288301	20	29288301	0.04949		29261629	20	29261629	0.92951
		S20_29288555	20	29288555	1.4303e-05		S20_29288555	20	29288555	0.00198		29261641	20	29261641	0.85928
		S20_29289277	20	29289277	0.00121		S20_29289277	20	29289277	0.19011		29262019	20	29262019	0.15836
		S20_29289328	20	29289328	0.65057		S20_29289328	20	29289328	0.34569		29262095	20	29262095	0.00283
		S20_29289443	20	29289443	3.0082e-05		S20_29289443	20	29289443	0.00497		29262209	20	29262209	0.73142
		S20_29289692	20	29289692	0.9284		S20_29289692	20	29289692	0.06118		29262265	20	29262265	1.4845e-07
		S20_29289972	20	29289972	5.2948e-05		S20_29289972	20	29289972	0.00212		29263260	20	29263260	0.50715
		S20_29289977	20	29289977	0.43501		S20_29289977	20	29289977	0.40179		29263370	20	29263370	0.57504
		S20_29289982	20	29289982	3.3819e-05		S20_29289982	20	29289982	0.0006105		29263470	20	29263470	0.00699
		S20_29289995	20	29289995	0.80761		S20_29289995	20	29289995	0.99386		29263598	20	29263598	0.66621
		S20_29290022	20	29290022	0.35759		S20_29290022	20	29290022	0.55508		29264411	20	29264411	7.3369e-08
		S20_29290068	20	29290068	1.8885e-05		S20_29290068	20	29290068	0.0022		29264816	20	29264816	0.00222
		S20_29290161	20	29290161	1.5965e-07		S20_29290161	20	29290161	0.00049545		29264822	20	29264822	0.81973
		S20_29290218	20	29290218	0.51689		S20_29290218	20	29290218	0.29562		29265079	20	29265079	2.7719e-08
		S20_29290334	20	29290334	0.0013		S20_29290334	20	29290334	0.1104		29265158	20	29265158	0.63601
		S20_29290606	20	29290606	0.40177		S20_29290606	20	29290606	0.43822		29265585	20	29265585	0.62214
		S20_29290650	20	29290650	0.00147		S20_29290650	20	29290650	0.10835		29265602	20	29265602	7.1251e-08
		S20_29290674	20	29290674	1.819e-05		S20_29290674	20	29290674	0.00198		29265727	20	29265727	0.9727
		S20_29290702	20	29290702	0.72829		S20_29290702	20	29290702	0.31146		29266140	20	29266140	0.00176
		S20_29290790	20	29290790	1.3812e-05		S20_29290790	20	29290790	0.00171		29266155	20	29266155	0.56324
		S20_29291504	20	29291504	1.4467e-06		S20_29291504	20	29291504	0.00098234		29266165	20	29266165	0.00135
		S20_29291567	20	29291567	1.3342e-06		S20_29291567	20	29291567	6.7755e-05		29266470	20	29266470	0.60086
		S20_29291606	20	29291606	5.3247e-05		S20_29291606	20	29291606	0.00497		29266471	20	29266471	0.50216
		S20_29291624	20	29291624	0.94778		S20_29291624	20	29291624	0.02512		29266604	20	29266604	0.00279
		S20_29291784	20	29291784	2.8209e-05		S20_29291784	20	29291784	0.00479		29266674	20	29266674	0.61823
		S20_29291806	20	29291806	6.2322e-08		S20_29291806	20	29291806	0.00039617		29266677	20	29266677	6.4021e-08
		S20_29291862	20	29291862	0.47816		S20_29291862	20	29291862	0.192		29266714	20	29266714	0.86129
		S20_29291925	20	29291925	3.6148e-05		S20_29291925	20	29291925	0.03908		29266787	20	29266787	0.81848
		S20_29291950	20	29291950	5.3146e-05		S20_29291950	20	29291950	0.00273		29266824	20	29266824	0.81174
		S20_29292103	20	29292103	0.95501		S20_29292103	20	29292103	0.16838		29266852	20	29266852	0.00579
		S20_29292124	20	29292124	4.6361e-05		S20_29292124	20	29292124	0.10096		29266970	20	29266970	0.64481
		S20_29292236	20	29292236	1.2593e-05		S20_29292236	20	29292236	0.00135		29267136	20	29267136	0.00345
		S20_29292294	20	29292294	0.97922		S20_29292294	20	29292294	0.20702		29267300	20	29267300	0.70468
		S20_29292327	20	29292327	1.7691e-05		S20_29292327	20	29292327	0.00083587		29267528	20	29267528	0.00441
		S20_29292567	20	29292567	0.00043019		S20_29292567	20	29292567	0.16326		29267586	20	29267586	0.7177
		S20_29292594	20	29292594	0.00166		S20_29292594	20	29292594	0.16657		29267690	20	29267690	0.9169
		S20_29292605	20	29292605	0.00010102		S20_29292605	20	29292605	0.00409		29267773	20	29267773	0.00542
		S20_29292617	20	29292617	0.69244		S20_29292617	20	29292617	0.2819		29267883	20	29267883	0.00333
		S20_29292633	20	29292633	1.6615e-05		S20_29292633	20	29292633	0.00173		29267921	20	29267921	0.5662
		S20_29292753	20	29292753	4.0376e-05		S20_29292753	20	29292753	0.08336		29267947	20	29267947	0.64203
		S20_29292801	20	29292801	0.87025		S20_29292801	20	29292801	0.52766		29267972	20	29267972	0.7598
		S20_29292972	20	29292972	0.80397		S20_29292972	20	29292972	0.14267		29268013	20	29268013	0.00418
		S20_29292990	20	29292990	0.00016151		S20_29292990	20	29292990	0.07876		29268081	20	29268081	6.5121e-08
		S20_29293091	20	29293091	1.0393e-07		S20_29293091	20	29293091	0.00119		29268303	20	29268303	0.00335
		S20_29293093	20	29293093	0.08016		S20_29293093	20	29293093	0.23498		29268306	20	29268306	0.65115
		S20_29293185	20	29293185	0.8863		S20_29293185	20	29293185	0.25466		29268374	20	29268374	0.00459
		S20_29293208	20	29293208	2.3537e-05		S20_29293208	20	29293208	0.00099616		29268375	20	29268375	0.6255
		S20_29293227	20	29293227	5.3949e-05		S20_29293227	20	29293227	0.00149		29268409	20	29268409	0.00109
		S20_29293338	20	29293338	0.00015371		S20_29293338	20	29293338	0.12103		29268474	20	29268474	0.00169
		S20_29293431	20	29293431	0.84588		S20_29293431	20	29293431	0.85326		29268517	20	29268517	0.56659
		S20_29293631	20	29293631	0.00032563		S20_29293631	20	29293631	0.09844		29268534	20	29268534	0.59624
		S20_29293637	20	29293637	0.00020951		S20_29293637	20	29293637	0.05011		29268545	20	29268545	0.83061
		S20_29293908	20	29293908	0.40152		S20_29293908	20	29293908	0.68231		29268582	20	29268582	0.84878
		S20_29293932	20	29293932	0.00129		S20_29293932	20	29293932	0.09509		29268649	20	29268649	0.7182
		S20_29294173	20	29294173	5.0996e-05		S20_29294173	20	29294173	0.00164		29268870	20	29268870	0.00394
		S20_29294436	20	29294436	8.0605e-07		S20_29294436	20	29294436	0.00097243		29269368	20	29269368	0.00256
		S20_29294537	20	29294537	0.00010942		S20_29294537	20	29294537	0.00325		29269396	20	29269396	0.48207
		S20_29294571	20	29294571	0.8268		S20_29294571	20	29294571	0.00391		29269447	20	29269447	0.00441
		S20_29294628	20	29294628	9.0838e-06		S20_29294628	20	29294628	0.00218		29269474	20	29269474	0.25476
		S20_29294710	20	29294710	0.87412		S20_29294710	20	29294710	0.33376		29269519	20	29269519	2.8548e-08
		S20_29294759	20	29294759	0.92137		S20_29294759	20	29294759	0.97278		29269539	20	29269539	0.00143
		S20_29294785	20	29294785	0.00023679		S20_29294785	20	29294785	0.01399		29269732	20	29269732	0.00314
		S20_29294924	20	29294924	0.00040098		S20_29294924	20	29294924	0.15161		29269857	20	29269857	0.89232
		S20_29294982	20	29294982	0.00036133		S20_29294982	20	29294982	0.11097		29269876	20	29269876	0.97178
		S20_29295089	20	29295089	0.63523		S20_29295089	20	29295089	0.14222		29269902	20	29269902	0.00651
		S20_29295104	20	29295104	2.6075e-05		S20_29295104	20	29295104	0.00399		29269960	20	29269960	9.9961e-09
		S20_29295292	20	29295292	0.00113		S20_29295292	20	29295292	0.11686		29269980	20	29269980	0.76196
		S20_29295427	20	29295427	2.8673e-05		S20_29295427	20	29295427	0.0045		29269988	20	29269988	0.00377
		S20_29295468	20	29295468	0.00066351		S20_29295468	20	29295468	0.12999		29269989	20	29269989	0.00662
		S20_29295480	20	29295480	0.45468		S20_29295480	20	29295480	0.45641		29269991	20	29269991	0.00024138
		S20_29295524	20	29295524	0.82188		S20_29295524	20	29295524	0.28174		29270018	20	29270018	7.3687e-09
		S20_29296032	20	29296032	4.2612e-07		S20_29296032	20	29296032	0.00104		29270067	20	29270067	0.00371
		S20_29296142	20	29296142	0.16736		S20_29296142	20	29296142	0.99309		29270076	20	29270076	0.96906
		S20_29296294	20	29296294	0.8795		S20_29296294	20	29296294	0.06563		29270077	20	29270077	0.58989
		S20_29296329	20	29296329	0.00361		S20_29296329	20	29296329	0.08403		29270199	20	29270199	0.00639
		S20_29296644	20	29296644	1.2399e-05		S20_29296644	20	29296644	0.00404		29270219	20	29270219	0.00646
		S20_29296668	20	29296668	0.00011826		S20_29296668	20	29296668	0.0557		29270475	20	29270475	0.842
		S20_29296993	20	29296993	7.3482e-05		S20_29296993	20	29296993	0.00362		29270489	20	29270489	0.00334
		S20_29297028	20	29297028	1.4545e-05		S20_29297028	20	29297028	0.00202		29270660	20	29270660	0.0038
		S20_29297134	20	29297134	0.00085033		S20_29297134	20	29297134	0.16777		29270684	20	29270684	0.00666
		S20_29297301	20	29297301	0.78167		S20_29297301	20	29297301	0.83145		29271115	20	29271115	0.00199
		S20_29297854	20	29297854	8.8687e-05		S20_29297854	20	29297854	0.08713		29271181	20	29271181	6.4021e-08
		S20_29297977	20	29297977	0.44186		S20_29297977	20	29297977	0.10079		29271496	20	29271496	3.1405e-08
		S20_29298010	20	29298010	0.00010152		S20_29298010	20	29298010	0.018		29271598	20	29271598	0.90594
		S20_29298022	20	29298022	0.00304		S20_29298022	20	29298022	0.01137		29271813	20	29271813	0.78754
		S20_29298906	20	29298906	0.58766		S20_29298906	20	29298906	0.29417		29271834	20	29271834	2.7315e-07
		S20_29299205	20	29299205	0.27492		S20_29299205	20	29299205	0.69816		29271859	20	29271859	1.7814e-07
		S20_29299973	20	29299973	0.25537		S20_29299973	20	29299973	0.10279		29272122	20	29272122	0.00471
		S20_29300660	20	29300660	0.47446		S20_29300660	20	29300660	0.49055		29272321	20	29272321	2.7936e-08
		S20_29300741	20	29300741	0.54909		S20_29300741	20	29300741	0.24103		29272417	20	29272417	1.7436e-08
		S20_29300816	20	29300816	0.12255		S20_29300816	20	29300816	0.02121		29272505	20	29272505	0.00167
		S20_29300820	20	29300820	0.65254		S20_29300820	20	29300820	0.77832		29272655	20	29272655	0.00724
		S20_29301262	20	29301262	0.26198		S20_29301262	20	29301262	0.61781		29272668	20	29272668	0.00865
		S20_29301309	20	29301309	0.12494		S20_29301309	20	29301309	0.34838		29272897	20	29272897	0.89242
		S20_29301339	20	29301339	0.40886		S20_29301339	20	29301339	0.0489		29273261	20	29273261	0.75114
		S20_29301579	20	29301579	0.51843		S20_29301579	20	29301579	0.24476		29273538	20	29273538	0.00095683
		S20_29301612	20	29301612	0.22525		S20_29301612	20	29301612	0.94039		29273542	20	29273542	0.82989
		S20_29302154	20	29302154	0.35471		S20_29302154	20	29302154	0.43486		29273551	20	29273551	0.56835
		S20_29302189	20	29302189	0.21934		S20_29302189	20	29302189	0.85119		29273864	20	29273864	8.9363e-09
		S20_29302216	20	29302216	0.07064		S20_29302216	20	29302216	0.8308		29274565	20	29274565	3.3557e-06
		S20_29302239	20	29302239	0.18894		S20_29302239	20	29302239	0.74007		29274754	20	29274754	0.7607
		S20_29302413	20	29302413	0.52822		S20_29302413	20	29302413	0.11824		29274832	20	29274832	3.3197e-08
		S20_29302468	20	29302468	0.06161		S20_29302468	20	29302468	0.32501		29274938	20	29274938	0.60443
		S20_29302469	20	29302469	0.95157		S20_29302469	20	29302469	0.30518		29275038	20	29275038	0.00286
		S20_29303912	20	29303912	0.3262		S20_29303912	20	29303912	0.4303		29275278	20	29275278	0.00544
		S20_29304025	20	29304025	0.5988		S20_29304025	20	29304025	0.6185		29276002	20	29276002	0.83633
		S20_29304034	20	29304034	0.70177		S20_29304034	20	29304034	0.12716		29276151	20	29276151	0.00374
		S20_29304591	20	29304591	0.0569		S20_29304591	20	29304591	0.91892		29276452	20	29276452	0.49978
		S20_29304596	20	29304596	0.02552		S20_29304596	20	29304596	0.8807		29276475	20	29276475	0.64169
		S20_29304931	20	29304931	0.12138		S20_29304931	20	29304931	0.48312		29276523	20	29276523	0.52163
		S20_29305556	20	29305556	0.0819		S20_29305556	20	29305556	0.5645		29276883	20	29276883	0.00626
		S20_29305575	20	29305575	0.659		S20_29305575	20	29305575	0.31771		29277037	20	29277037	0.71251
		S20_29305730	20	29305730	0.45725		S20_29305730	20	29305730	0.75181		29277303	20	29277303	0.73441
		S20_29306679	20	29306679	0.42378		S20_29306679	20	29306679	0.84528		29277360	20	29277360	0.65339
		S20_29306759	20	29306759	0.72905		S20_29306759	20	29306759	0.98676		29277403	20	29277403	0.00107
		S20_29306995	20	29306995	0.5054		S20_29306995	20	29306995	0.3483		29277542	20	29277542	0.00562
		S20_29308216	20	29308216	0.1566		S20_29308216	20	29308216	0.50517		29277758	20	29277758	0.01373
		S20_29309609	20	29309609	0.71146		S20_29309609	20	29309609	0.02818		29277825	20	29277825	0.00437
		S20_29309768	20	29309768	0.17236		S20_29309768	20	29309768	0.30401		29277867	20	29277867	0.90654
		S20_29309967	20	29309967	0.19446		S20_29309967	20	29309967	0.59605		29277927	20	29277927	0.01402
		S20_29310114	20	29310114	0.15979		S20_29310114	20	29310114	0.64104		29278637	20	29278637	4.7111e-09
		S20_29310743	20	29310743	0.07939		S20_29310743	20	29310743	0.87256		29278806	20	29278806	0.63652
		S20_29311153	20	29311153	0.67269		S20_29311153	20	29311153	0.46911		29278841	20	29278841	0.71549
		S20_29311786	20	29311786	0.56623		S20_29311786	20	29311786	0.59438		29278842	20	29278842	0.85591
		S20_29312153	20	29312153	0.66039		S20_29312153	20	29312153	0.94554		29278955	20	29278955	0.87318
		S20_29312266	20	29312266	0.10053		S20_29312266	20	29312266	0.65976		29278992	20	29278992	0.55942
		S20_29312463	20	29312463	0.52314		S20_29312463	20	29312463	0.80464		29279218	20	29279218	0.89651
		S20_29312492	20	29312492	0.66425		S20_29312492	20	29312492	0.03832		29279276	20	29279276	0.92433
		S20_29313153	20	29313153	0.62622		S20_29313153	20	29313153	0.92356		29279314	20	29279314	0.00466
		S20_29313177	20	29313177	0.59416		S20_29313177	20	29313177	0.10768		29279524	20	29279524	1.9015e-08
		S20_29315546	20	29315546	0.73922		S20_29315546	20	29315546	0.32495		29279580	20	29279580	2.8747e-07
		S20_29315938	20	29315938	0.51308		S20_29315938	20	29315938	0.78342		29279587	20	29279587	0.75922
		S20_29316087	20	29316087	0.00097754		S20_29316087	20	29316087	0.09925		29279806	20	29279806	0.76508
		S20_29316228	20	29316228	0.97414		S20_29316228	20	29316228	0.04677		29279807	20	29279807	0.47191
		S20_29316513	20	29316513	4.6138e-05		S20_29316513	20	29316513	0.00417		29279808	20	29279808	0.31316
		S20_29316883	20	29316883	0.63806		S20_29316883	20	29316883	0.31123		29279818	20	29279818	0.49469
		S20_29316953	20	29316953	0.51665		S20_29316953	20	29316953	0.33039		29280052	20	29280052	0.60042
		S20_29317359	20	29317359	0.00042836		S20_29317359	20	29317359	0.0574		29280240	20	29280240	0.8943
		S20_29317393	20	29317393	5.3056e-07		S20_29317393	20	29317393	0.00216		29280261	20	29280261	0.71722
		S20_29317395	20	29317395	1.1004e-06		S20_29317395	20	29317395	0.00441		29280670	20	29280670	0.61203
		S20_29317399	20	29317399	0.40688		S20_29317399	20	29317399	0.93024		29280848	20	29280848	0.86908
		S20_29317405	20	29317405	5.1773e-06		S20_29317405	20	29317405	0.00201		29281007	20	29281007	0.5863
		S20_29317414	20	29317414	3.8753e-06		S20_29317414	20	29317414	0.0048		29281039	20	29281039	0.29409
		S20_29317476	20	29317476	2.1566e-05		S20_29317476	20	29317476	0.00291		29281041	20	29281041	4.7097e-08
		S20_29317625	20	29317625	0.76689		S20_29317625	20	29317625	0.37633		29281091	20	29281091	0.00754
		S20_29317626	20	29317626	0.83912		S20_29317626	20	29317626	0.22235		29281341	20	29281341	2.7645e-08
		S20_29317705	20	29317705	2.8105e-05		S20_29317705	20	29317705	0.00267		29281383	20	29281383	1.0639e-08
		S20_29317762	20	29317762	0.71622		S20_29317762	20	29317762	0.05163		29281482	20	29281482	2.2329e-07
		S20_29317854	20	29317854	0.18421		S20_29317854	20	29317854	0.84848		29281497	20	29281497	9.5463e-07
		S20_29317994	20	29317994	0.00179		S20_29317994	20	29317994	0.0739		29281944	20	29281944	7.2794e-08
		S20_29317999	20	29317999	0.00126		S20_29317999	20	29317999	0.03189		29282109	20	29282109	0.85779
		S20_29318011	20	29318011	0.93791		S20_29318011	20	29318011	0.72259		29282219	20	29282219	5.7909e-07
		S20_29318039	20	29318039	0.57533		S20_29318039	20	29318039	0.01951		29282516	20	29282516	5.5747e-09
		S20_29318129	20	29318129	0.43843		S20_29318129	20	29318129	0.23055		29282641	20	29282641	0.94292
		S20_29318293	20	29318293	0.90139		S20_29318293	20	29318293	0.04592		29282696	20	29282696	0.83776
		S20_29318302	20	29318302	0.96506		S20_29318302	20	29318302	0.29308		29282751	20	29282751	2.9687e-08
		S20_29318342	20	29318342	0.29691		S20_29318342	20	29318342	0.16979		29282783	20	29282783	0.01488
		S20_29318351	20	29318351	1.4788e-05		S20_29318351	20	29318351	0.01111		29282818	20	29282818	1.0594e-07
		S20_29318372	20	29318372	0.92018		S20_29318372	20	29318372	0.10629		29282823	20	29282823	0.00744
		S20_29318378	20	29318378	0.53383		S20_29318378	20	29318378	0.665		29282860	20	29282860	0.00052528
		S20_29318381	20	29318381	3.3441e-05		S20_29318381	20	29318381	0.02799		29282896	20	29282896	0.00345
		S20_29318396	20	29318396	0.95572		S20_29318396	20	29318396	0.37434		29283336	20	29283336	0.00692
		S20_29318445	20	29318445	0.00176		S20_29318445	20	29318445	0.0976		29283343	20	29283343	4.5242e-07
		S20_29318452	20	29318452	6.0874e-06		S20_29318452	20	29318452	0.00155		29283447	20	29283447	0.7627
		S20_29318520	20	29318520	0.00010246		S20_29318520	20	29318520	0.0895		29283531	20	29283531	0.00184
		S20_29319065	20	29319065	0.97542		S20_29319065	20	29319065	0.77012		29283537	20	29283537	3.1758e-08
		S20_29319078	20	29319078	0.00025235		S20_29319078	20	29319078	0.00671		29283592	20	29283592	5.4587e-08
		S20_29319082	20	29319082	0.00025865		S20_29319082	20	29319082	0.06879		29283622	20	29283622	0.89609
		S20_29319471	20	29319471	0.73327		S20_29319471	20	29319471	0.94031		29283651	20	29283651	0.61701
		S20_29319524	20	29319524	0.45563		S20_29319524	20	29319524	0.28399		29284062	20	29284062	0.00198
		S20_29319552	20	29319552	0.83471		S20_29319552	20	29319552	0.44619		29284069	20	29284069	0.00163
		S20_29319599	20	29319599	2.8196e-07		S20_29319599	20	29319599	0.00028533		29284101	20	29284101	0.00183
		S20_29319708	20	29319708	0.00227		S20_29319708	20	29319708	0.24903		29284117	20	29284117	0.00373
		S20_29319743	20	29319743	0.70465		S20_29319743	20	29319743	0.60718		29284326	20	29284326	0.91617
		S20_29319852	20	29319852	6.2362e-06		S20_29319852	20	29319852	0.02533		29284403	20	29284403	0.59192
		S20_29319936	20	29319936	0.00070402		S20_29319936	20	29319936	0.02784		29284644	20	29284644	0.93289
		S20_29320093	20	29320093	0.00125		S20_29320093	20	29320093	0.06199		29284739	20	29284739	0.00333
		S20_29320254	20	29320254	7.7068e-05		S20_29320254	20	29320254	0.09036		29284970	20	29284970	0.62172
		S20_29320327	20	29320327	0.00011062		S20_29320327	20	29320327	0.04096		29285057	20	29285057	2.9127e-08
		S20_29320352	20	29320352	0.90372		S20_29320352	20	29320352	0.30007		29285266	20	29285266	0.00486
		S20_29320869	20	29320869	0.83477		S20_29320869	20	29320869	0.28927		29285302	20	29285302	0.00493
		S20_29321133	20	29321133	0.00539		S20_29321133	20	29321133	0.22224		29285321	20	29285321	0.65207
		S20_29321652	20	29321652	0.00043116		S20_29321652	20	29321652	0.08527		29285505	20	29285505	0.53949
		S20_29321684	20	29321684	0.00171		S20_29321684	20	29321684	0.04091		29285510	20	29285510	0.95081
		S20_29321846	20	29321846	1.1131e-05		S20_29321846	20	29321846	0.00514		29285667	20	29285667	0.00358
		S20_29322064	20	29322064	0.58793		S20_29322064	20	29322064	0.50727		29286042	20	29286042	0.00147
		S20_29322377	20	29322377	0.00195		S20_29322377	20	29322377	0.34448		29286150	20	29286150	0.90232
		S20_29322494	20	29322494	3.4294e-06		S20_29322494	20	29322494	0.00264		29286851	20	29286851	4.5204e-08
		S20_29322636	20	29322636	0.00053496		S20_29322636	20	29322636	0.17467		29286896	20	29286896	0.00319
		S20_29322702	20	29322702	5.6724e-06		S20_29322702	20	29322702	0.00184		29286941	20	29286941	0.00108
		S20_29322768	20	29322768	5.4447e-05		S20_29322768	20	29322768	0.1141		29286977	20	29286977	7.4479e-08
		S20_29322825	20	29322825	0.85243		S20_29322825	20	29322825	0.45703		29287180	20	29287180	0.96121
		S20_29322844	20	29322844	1.4595e-08		S20_29322844	20	29322844	0.00027517		29287822	20	29287822	0.99218
		S20_29322879	20	29322879	6.7188e-07		S20_29322879	20	29322879	0.00164		29287832	20	29287832	0.2022
		S20_29322906	20	29322906	0.92126		S20_29322906	20	29322906	0.69386		29288111	20	29288111	0.00475
		S20_29322926	20	29322926	0.85978		S20_29322926	20	29322926	0.88063		29288141	20	29288141	0.00176
		S20_29323016	20	29323016	0.00079664		S20_29323016	20	29323016	0.01764		29288265	20	29288265	0.90546
		S20_29323023	20	29323023	0.00045462		S20_29323023	20	29323023	0.03969		29288301	20	29288301	0.00594
		S20_29323209	20	29323209	0.39566		S20_29323209	20	29323209	0.98781		29288555	20	29288555	2.9127e-08
		S20_29323289	20	29323289	0.92134		S20_29323289	20	29323289	0.53962		29289277	20	29289277	0.00747
		S20_29323299	20	29323299	0.76819		S20_29323299	20	29323299	0.81345		29289298	20	29289298	0.99081
		S20_29323390	20	29323390	0.00086679		S20_29323390	20	29323390	0.05176		29289328	20	29289328	0.87178
		S20_29323725	20	29323725	5.3253e-06		S20_29323725	20	29323725	0.00396		29289443	20	29289443	5.8478e-08
		S20_29323741	20	29323741	0.84054		S20_29323741	20	29323741	0.3174		29289692	20	29289692	0.60089
		S20_29323826	20	29323826	1.5708e-05		S20_29323826	20	29323826	0.00351		29289713	20	29289713	0.76198
		S20_29323899	20	29323899	0.00067947		S20_29323899	20	29323899	0.07376		29289972	20	29289972	6.4073e-08
		S20_29323958	20	29323958	1.7493e-05		S20_29323958	20	29323958	0.0028		29289977	20	29289977	0.6361
		S20_29323963	20	29323963	0.00090277		S20_29323963	20	29323963	0.04348		29289982	20	29289982	6.4021e-08
		S20_29323980	20	29323980	1.3655e-05		S20_29323980	20	29323980	0.00358		29289995	20	29289995	0.70119
		S20_29324095	20	29324095	0.89273		S20_29324095	20	29324095	0.08966		29290022	20	29290022	0.8563
		S20_29324099	20	29324099	0.36531		S20_29324099	20	29324099	0.41022		29290068	20	29290068	2.0153e-08
		S20_29324137	20	29324137	3.5008e-06		S20_29324137	20	29324137	0.00143		29290161	20	29290161	3.4346e-08
		S20_29324156	20	29324156	0.96286		S20_29324156	20	29324156	0.08437		29290218	20	29290218	0.88051
		S20_29324277	20	29324277	0.88065		S20_29324277	20	29324277	0.20578		29290334	20	29290334	0.00297
		S20_29324332	20	29324332	0.00367		S20_29324332	20	29324332	0.27502		29290606	20	29290606	0.76896
		S20_29324434	20	29324434	0.01595		S20_29324434	20	29324434	0.63525		29290650	20	29290650	0.00355
		S20_29324445	20	29324445	0.98561		S20_29324445	20	29324445	0.62647		29290674	20	29290674	2.6901e-08
		S20_29324533	20	29324533	0.00050355		S20_29324533	20	29324533	0.19439		29290702	20	29290702	0.75608
		S20_29324553	20	29324553	0.94235		S20_29324553	20	29324553	0.72807		29290790	20	29290790	3.9964e-08
		S20_29324554	20	29324554	0.00212		S20_29324554	20	29324554	0.10372		29291119	20	29291119	0.15017
		S20_29324557	20	29324557	0.88358		S20_29324557	20	29324557	0.6887		29291504	20	29291504	5.3255e-09
		S20_29324573	20	29324573	0.00072132		S20_29324573	20	29324573	0.5659		29291567	20	29291567	2.6045e-08
		S20_29324735	20	29324735	1.4095e-08		S20_29324735	20	29324735	0.00155		29291606	20	29291606	9.1065e-08
		S20_29324935	20	29324935	0.97082		S20_29324935	20	29324935	0.58309		29291624	20	29291624	0.5642
		S20_29324955	20	29324955	0.00021326		S20_29324955	20	29324955	0.00521		29291784	20	29291784	5.9263e-08
		S20_29324969	20	29324969	0.0104		S20_29324969	20	29324969	0.41639		29291806	20	29291806	0.00083091
		S20_29325000	20	29325000	0.00261		S20_29325000	20	29325000	0.3045		29291862	20	29291862	0.59192
		S20_29325170	20	29325170	0.00054536		S20_29325170	20	29325170	0.14848		29291925	20	29291925	0.00277
		S20_29325208	20	29325208	0.00027763		S20_29325208	20	29325208	0.16017		29291950	20	29291950	2.2592e-07
		S20_29325219	20	29325219	0.00105		S20_29325219	20	29325219	0.16312		29292103	20	29292103	0.78938
		S20_29325336	20	29325336	0.71472		S20_29325336	20	29325336	0.49822		29292104	20	29292104	0.58071
		S20_29325340	20	29325340	0.00037298		S20_29325340	20	29325340	0.2074		29292124	20	29292124	0.00376
		S20_29325433	20	29325433	0.00090013		S20_29325433	20	29325433	0.04145		29292179	20	29292179	0.52686
		S20_29325567	20	29325567	3.2279e-05		S20_29325567	20	29325567	0.0034		29292236	20	29292236	1.6235e-08
		S20_29325732	20	29325732	0.67445		S20_29325732	20	29325732	0.0791		29292294	20	29292294	0.9842
		S20_29325939	20	29325939	0.77795		S20_29325939	20	29325939	0.55735		29292327	20	29292327	2.7077e-08
		S20_29326078	20	29326078	7.1752e-05		S20_29326078	20	29326078	0.00427		29292341	20	29292341	0.60646
		S20_29326096	20	29326096	4.5382e-05		S20_29326096	20	29326096	0.0015		29292480	20	29292480	0.58947
		S20_29326454	20	29326454	0.00073263		S20_29326454	20	29326454	0.188		29292567	20	29292567	0.00722
		S20_29326504	20	29326504	2.037e-05		S20_29326504	20	29326504	0.00214		29292594	20	29292594	0.00811
		S20_29326542	20	29326542	0.80498		S20_29326542	20	29326542	0.14757		29292605	20	29292605	7.205e-07
		S20_29326543	20	29326543	0.78603		S20_29326543	20	29326543	0.14669		29292617	20	29292617	0.94109
		S20_29336287	20	29336287	3.1599e-06		S20_29336287	20	29336287	0.00366		29292633	20	29292633	2.5943e-08
		S20_29336428	20	29336428	1.785e-05		S20_29336428	20	29336428	0.00229		29292668	20	29292668	0.78869
		S20_29336489	20	29336489	3.6427e-05		S20_29336489	20	29336489	0.00436		29292753	20	29292753	0.00354
		S20_29336545	20	29336545	0.00074443		S20_29336545	20	29336545	0.0211		29292801	20	29292801	0.81913
		S20_29336562	20	29336562	0.95543		S20_29336562	20	29336562	0.26738		29292972	20	29292972	0.30949
		S20_29336573	20	29336573	2.0675e-05		S20_29336573	20	29336573	0.00344		29292990	20	29292990	0.00262
		S20_29336695	20	29336695	0.00014905		S20_29336695	20	29336695	0.0604		29293091	20	29293091	1.2732e-09
		S20_29336765	20	29336765	3.826e-05		S20_29336765	20	29336765	0.00362		29293093	20	29293093	0.63624
		S20_29336880	20	29336880	0.00233		S20_29336880	20	29336880	0.0922		29293185	20	29293185	0.75121
		S20_29337173	20	29337173	0.60096		S20_29337173	20	29337173	0.9431		29293208	20	29293208	1.5218e-08
		S20_29337271	20	29337271	0.00016881		S20_29337271	20	29337271	0.08892		29293227	20	29293227	3.0503e-08
		S20_29337405	20	29337405	2.3275e-05		S20_29337405	20	29337405	0.00241		29293338	20	29293338	0.00303
		S20_29337406	20	29337406	0.00323		S20_29337406	20	29337406	0.15291		29293431	20	29293431	0.85211
		S20_29337622	20	29337622	1.3184e-06		S20_29337622	20	29337622	0.00332		29293631	20	29293631	0.00602
		S20_29337849	20	29337849	0.00059304		S20_29337849	20	29337849	0.09049		29293637	20	29293637	0.00283
		S20_29337955	20	29337955	0.99312		S20_29337955	20	29337955	0.09496		29293908	20	29293908	0.63821
		S20_29337977	20	29337977	0.86764		S20_29337977	20	29337977	0.0694		29293932	20	29293932	0.00511
		S20_29338015	20	29338015	0.00038427		S20_29338015	20	29338015	0.02599		29294017	20	29294017	0.70284
		S20_29338018	20	29338018	6.3552e-06		S20_29338018	20	29338018	0.02453		29294021	20	29294021	0.7601
		S20_29338192	20	29338192	0.0006862		S20_29338192	20	29338192	0.16284		29294173	20	29294173	2.1581e-08
		S20_29338203	20	29338203	0.00039483		S20_29338203	20	29338203	0.08024		29294342	20	29294342	0.7598
		S20_29338414	20	29338414	0.00073654		S20_29338414	20	29338414	0.10129		29294436	20	29294436	0.0034
		S20_29338637	20	29338637	0.00445		S20_29338637	20	29338637	0.73452		29294537	20	29294537	6.4162e-08
		S20_29338701	20	29338701	2.0472e-05		S20_29338701	20	29338701	0.00668		29294571	20	29294571	0.63862
		S20_29338790	20	29338790	7.363e-05		S20_29338790	20	29338790	0.00172		29294628	20	29294628	2.7736e-08
		S20_29338890	20	29338890	0.00184		S20_29338890	20	29338890	0.18993		29294710	20	29294710	0.87898
		S20_29339211	20	29339211	7.1885e-06		S20_29339211	20	29339211	0.12691		29294759	20	29294759	0.91268
		S20_29339304	20	29339304	0.81384		S20_29339304	20	29339304	0.17228		29294785	20	29294785	1.9797e-07
		S20_29339376	20	29339376	0.0001105		S20_29339376	20	29339376	0.09958		29294825	20	29294825	0.75922
		S20_29339408	20	29339408	0.74774		S20_29339408	20	29339408	0.11401		29294924	20	29294924	0.00369
		S20_29339428	20	29339428	0.00057659		S20_29339428	20	29339428	0.04765		29294982	20	29294982	0.00429
		S20_29339562	20	29339562	4.4736e-05		S20_29339562	20	29339562	0.00688		29295089	20	29295089	0.86738
		S20_29339620	20	29339620	0.67646		S20_29339620	20	29339620	0.00649		29295104	20	29295104	6.5906e-08
		S20_29339654	20	29339654	0.00212		S20_29339654	20	29339654	0.21132		29295292	20	29295292	0.00515
		S20_29339949	20	29339949	0.88314		S20_29339949	20	29339949	0.03738		29295427	20	29295427	5.9711e-08
		S20_29339993	20	29339993	0.98723		S20_29339993	20	29339993	0.23528		29295468	20	29295468	0.0074
		S20_29340143	20	29340143	0.9957		S20_29340143	20	29340143	0.83828		29295480	20	29295480	0.92
		S20_29340459	20	29340459	0.00012269		S20_29340459	20	29340459	0.0328		29295502	20	29295502	0.82154
		S20_29340771	20	29340771	0.92756		S20_29340771	20	29340771	0.1131		29295524	20	29295524	0.65495
		S20_29341244	20	29341244	0.71922		S20_29341244	20	29341244	0.38879		29295656	20	29295656	0.91385
		S20_29341254	20	29341254	0.00019079		S20_29341254	20	29341254	0.1219		29295973	20	29295973	0.78498
		S20_29341270	20	29341270	0.43902		S20_29341270	20	29341270	0.75487		29296032	20	29296032	2.8728e-08
		S20_29341596	20	29341596	0.66395		S20_29341596	20	29341596	0.03525		29296142	20	29296142	0.87975
		S20_29341603	20	29341603	0.702		S20_29341603	20	29341603	0.01336		29296294	20	29296294	0.88875
		S20_29341614	20	29341614	0.00163		S20_29341614	20	29341614	0.13158		29296329	20	29296329	0.00434
		S20_29341723	20	29341723	0.55274		S20_29341723	20	29341723	0.58663		29296581	20	29296581	0.60836
		S20_29342183	20	29342183	0.27829		S20_29342183	20	29342183	0.73515		29296644	20	29296644	2.9926e-08
		S20_29342237	20	29342237	0.92206		S20_29342237	20	29342237	0.06978		29296668	20	29296668	0.00474
		S20_29342351	20	29342351	0.00528		S20_29342351	20	29342351	0.07552		29296695	20	29296695	0.74682
		S20_29342441	20	29342441	0.00011106		S20_29342441	20	29342441	0.05022		29296993	20	29296993	2.9726e-08
		S20_29342466	20	29342466	0.00044714		S20_29342466	20	29342466	0.09698		29297028	20	29297028	2.9052e-08
		S20_29342609	20	29342609	1.215e-05		S20_29342609	20	29342609	0.00263		29297134	20	29297134	0.00357
		S20_29342758	20	29342758	1.5127e-05		S20_29342758	20	29342758	0.00188		29297301	20	29297301	0.95545
		S20_29343519	20	29343519	0.00021561		S20_29343519	20	29343519	0.08249		29297786	20	29297786	0.76078
		S20_29343746	20	29343746	0.00188		S20_29343746	20	29343746	0.10392		29297854	20	29297854	0.00405
		S20_29343749	20	29343749	0.00138		S20_29343749	20	29343749	0.17891		29297977	20	29297977	0.6924
		S20_29343822	20	29343822	0.00059542		S20_29343822	20	29343822	0.17583		29298010	20	29298010	2.3153e-07
		S20_29343863	20	29343863	0.88486		S20_29343863	20	29343863	0.00755		29298022	20	29298022	0.00226
		S20_29343867	20	29343867	0.00076212		S20_29343867	20	29343867	0.02477		29298906	20	29298906	0.24647
		S20_29343999	20	29343999	0.73398		S20_29343999	20	29343999	0.0332		29298910	20	29298910	0.81384
		S20_29344100	20	29344100	0.75503		S20_29344100	20	29344100	0.41738		29299205	20	29299205	0.53695
		S20_29344101	20	29344101	0.92822		S20_29344101	20	29344101	0.49752		29299360	20	29299360	0.99459
		S20_29344149	20	29344149	0.95778		S20_29344149	20	29344149	0.35123		29299973	20	29299973	0.75497
		S20_29344158	20	29344158	3.8049e-05		S20_29344158	20	29344158	0.00194		29300660	20	29300660	0.96425
		S20_29344778	20	29344778	5.7728e-05		S20_29344778	20	29344778	0.00632		29300741	20	29300741	0.89264
		S20_29344946	20	29344946	9.4281e-05		S20_29344946	20	29344946	0.00446		29300816	20	29300816	0.92746
		S20_29344947	20	29344947	9.8446e-05		S20_29344947	20	29344947	0.01649		29300820	20	29300820	0.87798
		S20_29344976	20	29344976	0.00010845		S20_29344976	20	29344976	0.01642		29301262	20	29301262	0.72304
		S20_29345081	20	29345081	0.00083462		S20_29345081	20	29345081	0.20463		29301267	20	29301267	0.79394
		S20_29345252	20	29345252	0.50472		S20_29345252	20	29345252	0.46306		29301309	20	29301309	0.63148
		S20_29345395	20	29345395	0.00033204		S20_29345395	20	29345395	0.05618		29301339	20	29301339	0.43573
		S20_29345811	20	29345811	3.6512e-05		S20_29345811	20	29345811	0.05369		29301579	20	29301579	0.89855
		S20_29346031	20	29346031	2.2688e-05		S20_29346031	20	29346031	0.00185		29301594	20	29301594	0.58663
		S20_29346917	20	29346917	2.9131e-05		S20_29346917	20	29346917	0.00478		29301612	20	29301612	0.78989
		S20_29346974	20	29346974	0.98248		S20_29346974	20	29346974	0.02092		29302154	20	29302154	0.90763
		S20_29347253	20	29347253	0.00087671		S20_29347253	20	29347253	0.10244		29302189	20	29302189	0.82817
		S20_29347255	20	29347255	0.00145		S20_29347255	20	29347255	0.1178		29302216	20	29302216	0.51242
		S20_29347354	20	29347354	0.66102		S20_29347354	20	29347354	0.83411		29302239	20	29302239	0.96811
		S20_29347463	20	29347463	7.3397e-05		S20_29347463	20	29347463	0.05247		29302389	20	29302389	0.89683
		S20_29347536	20	29347536	0.989		S20_29347536	20	29347536	0.05289		29302413	20	29302413	0.97284
		S20_29347771	20	29347771	0.95011		S20_29347771	20	29347771	0.32187		29302468	20	29302468	0.26926
		S20_29347784	20	29347784	0.00089235		S20_29347784	20	29347784	0.15055		29302469	20	29302469	0.98291
		S20_29347975	20	29347975	0.00173		S20_29347975	20	29347975	0.03033		29303912	20	29303912	0.64983
		S20_29347996	20	29347996	0.00448		S20_29347996	20	29347996	0.04218		29304025	20	29304025	0.81016
		S20_29348293	20	29348293	0.00018128		S20_29348293	20	29348293	0.07301		29304034	20	29304034	0.51471
		S20_29348353	20	29348353	6.3054e-05		S20_29348353	20	29348353	0.00086273		29304591	20	29304591	0.74573
		S20_29348557	20	29348557	0.00036562		S20_29348557	20	29348557	0.14846		29304596	20	29304596	0.50649
		S20_29348766	20	29348766	4.4021e-05		S20_29348766	20	29348766	0.00242		29304600	20	29304600	0.02945
		S20_29348769	20	29348769	0.37439		S20_29348769	20	29348769	0.20397		29304931	20	29304931	0.30605
		S20_29348889	20	29348889	0.0048		S20_29348889	20	29348889	0.11998		29305286	20	29305286	0.68569
		S20_29348894	20	29348894	6.1787e-07		S20_29348894	20	29348894	0.00035848		29305556	20	29305556	0.35783
		S20_29349087	20	29349087	0.44352		S20_29349087	20	29349087	0.65793		29305575	20	29305575	0.93282
		S20_29349155	20	29349155	0.00016327		S20_29349155	20	29349155	0.12115		29305730	20	29305730	0.81405
		S20_29349456	20	29349456	0.00148		S20_29349456	20	29349456	0.13098		29306679	20	29306679	0.86416
		S20_29349760	20	29349760	0.000136		S20_29349760	20	29349760	0.04814		29306731	20	29306731	0.98853
		S20_29349926	20	29349926	2.3276e-05		S20_29349926	20	29349926	0.00151		29306921	20	29306921	0.80248
		S20_29349963	20	29349963	0.15886		S20_29349963	20	29349963	0.61438		29306995	20	29306995	0.97159
		S20_29349973	20	29349973	0.8559		S20_29349973	20	29349973	0.04106		29308216	20	29308216	0.08839
		S20_29349975	20	29349975	7.3908e-05		S20_29349975	20	29349975	0.00108		29308270	20	29308270	0.66388
		S20_29350228	20	29350228	0.94936		S20_29350228	20	29350228	0.07381		29309609	20	29309609	0.44552
		S20_29350340	20	29350340	0.00099708		S20_29350340	20	29350340	0.10409		29309693	20	29309693	0.2242
		S20_29350457	20	29350457	0.38047		S20_29350457	20	29350457	0.03089		29309768	20	29309768	0.60038
		S20_29350516	20	29350516	7.8223e-06		S20_29350516	20	29350516	0.00207		29309967	20	29309967	0.7003
		S20_29350591	20	29350591	0.81739		S20_29350591	20	29350591	0.19487		29310114	20	29310114	0.56283
		S20_29350901	20	29350901	4.1452e-06		S20_29350901	20	29350901	0.00219		29310743	20	29310743	0.66662
		S20_29350990	20	29350990	0.84379		S20_29350990	20	29350990	0.34594		29311153	20	29311153	0.97272
		S20_29350996	20	29350996	0.00104		S20_29350996	20	29350996	0.12811		29311572	20	29311572	0.93882
		S20_29351089	20	29351089	3.5568e-05		S20_29351089	20	29351089	0.00225		29311669	20	29311669	0.93765
		S20_29351092	20	29351092	9.0493e-06		S20_29351092	20	29351092	0.00389		29311735	20	29311735	0.93107
		S20_29351275	20	29351275	0.00060415		S20_29351275	20	29351275	0.34848		29311786	20	29311786	0.77409
		S20_29351308	20	29351308	0.55845		S20_29351308	20	29351308	0.9419		29312153	20	29312153	0.97198
		S20_29351401	20	29351401	0.00078148		S20_29351401	20	29351401	0.3508		29312266	20	29312266	0.96521
		S20_29351644	20	29351644	0.97141		S20_29351644	20	29351644	0.49463		29312463	20	29312463	0.53299
		S20_29351654	20	29351654	0.61004		S20_29351654	20	29351654	0.54029		29312492	20	29312492	0.48082
		S20_29351748	20	29351748	0.00063134		S20_29351748	20	29351748	0.019		29313177	20	29313177	0.71684
		S20_29351761	20	29351761	0.01923		S20_29351761	20	29351761	0.44755		29314001	20	29314001	0.70338
		S20_29351882	20	29351882	0.00112		S20_29351882	20	29351882	0.14682		29315546	20	29315546	0.9641
		S20_29351989	20	29351989	0.66416		S20_29351989	20	29351989	0.6295		29315938	20	29315938	0.67523
		S20_29352012	20	29352012	0.61767		S20_29352012	20	29352012	0.51887		29316087	20	29316087	0.0046
		S20_29352039	20	29352039	1.0389e-05		S20_29352039	20	29352039	0.00285		29316174	20	29316174	0.88972
		S20_29352251	20	29352251	0.00013848		S20_29352251	20	29352251	0.08999		29316228	20	29316228	0.62301
		S20_29352289	20	29352289	0.80172		S20_29352289	20	29352289	0.01958		29316513	20	29316513	3.2052e-08
		S20_29352330	20	29352330	0.7912		S20_29352330	20	29352330	0.02944		29316883	20	29316883	0.71468
		S20_29352656	20	29352656	0.00010477		S20_29352656	20	29352656	0.09474		29316953	20	29316953	0.55503
		S20_29352751	20	29352751	0.90842		S20_29352751	20	29352751	0.46315		29317080	20	29317080	0.43799
		S20_29353076	20	29353076	0.00101		S20_29353076	20	29353076	0.12517		29317086	20	29317086	0.69292
		S20_29353142	20	29353142	5.0748e-05		S20_29353142	20	29353142	0.00778		29317359	20	29317359	0.00439
		S20_29353476	20	29353476	0.92233		S20_29353476	20	29353476	0.32828		29317393	20	29317393	4.7213e-09
		S20_29354020	20	29354020	0.86342		S20_29354020	20	29354020	0.29654		29317395	20	29317395	6.5268e-09
		S20_29354192	20	29354192	1.9469e-05		S20_29354192	20	29354192	0.00165		29317399	20	29317399	0.82529
		S20_29354238	20	29354238	0.00050307		S20_29354238	20	29354238	0.05365		29317405	20	29317405	2.7131e-08
		S20_29354259	20	29354259	0.00012804		S20_29354259	20	29354259	0.04708		29317414	20	29317414	6.7687e-09
		S20_29354609	20	29354609	0.00043995		S20_29354609	20	29354609	0.1264		29317476	20	29317476	2.8548e-08
		S20_29354718	20	29354718	0.85097		S20_29354718	20	29354718	0.88362		29317625	20	29317625	0.753
		S20_29354837	20	29354837	1.1498e-05		S20_29354837	20	29354837	0.00257		29317626	20	29317626	0.60277
		S20_29355774	20	29355774	0.64195		S20_29355774	20	29355774	0.28465		29317705	20	29317705	1.8978e-08
		S20_29355782	20	29355782	0.00011744		S20_29355782	20	29355782	0.0954		29317762	20	29317762	0.86289
		S20_29355920	20	29355920	1.5597e-05		S20_29355920	20	29355920	0.00155		29317854	20	29317854	0.85218
		S20_29355933	20	29355933	0.82461		S20_29355933	20	29355933	0.00472		29317994	20	29317994	0.00209
		S20_29356224	20	29356224	8.8101e-05		S20_29356224	20	29356224	0.00092091		29317999	20	29317999	0.00217
		S20_29356272	20	29356272	0.00038604		S20_29356272	20	29356272	0.07838		29318011	20	29318011	0.94693
		S20_29356343	20	29356343	3.8396e-06		S20_29356343	20	29356343	0.0159		29318039	20	29318039	0.61489
		S20_29356749	20	29356749	7.978e-06		S20_29356749	20	29356749	0.00198		29318060	20	29318060	0.76069
		S20_29357229	20	29357229	9.2385e-05		S20_29357229	20	29357229	0.08308		29318129	20	29318129	0.70959
		S20_29357487	20	29357487	0.00098249		S20_29357487	20	29357487	0.05629		29318293	20	29318293	0.60809
		S20_29357512	20	29357512	3.2895e-06		S20_29357512	20	29357512	0.00108		29318302	20	29318302	0.87385
		S20_29357668	20	29357668	0.9337		S20_29357668	20	29357668	0.92022		29318351	20	29318351	0.00174
		S20_29357702	20	29357702	0.00152		S20_29357702	20	29357702	0.09851		29318372	20	29318372	0.696
		S20_29358229	20	29358229	0.92265		S20_29358229	20	29358229	0.39422		29318378	20	29318378	0.88479
		S20_29358266	20	29358266	0.75995		S20_29358266	20	29358266	0.62361		29318381	20	29318381	0.00107
		S20_29358463	20	29358463	0.92327		S20_29358463	20	29358463	0.1759		29318396	20	29318396	0.81033
		S20_29358531	20	29358531	4.0055e-06		S20_29358531	20	29358531	0.0035		29318445	20	29318445	0.0085
		S20_29358805	20	29358805	0.00119		S20_29358805	20	29358805	0.12145		29318452	20	29318452	4.4317e-09
		S20_29358829	20	29358829	0.00050001		S20_29358829	20	29358829	0.05135		29318520	20	29318520	0.00241
		S20_29359187	20	29359187	0.00139		S20_29359187	20	29359187	0.134		29318656	20	29318656	0.43506
		S20_29359310	20	29359310	5.1519e-05		S20_29359310	20	29359310	0.05999		29319065	20	29319065	0.93956
		S20_29359330	20	29359330	0.00138		S20_29359330	20	29359330	0.12562		29319078	20	29319078	1.5493e-06
		S20_29359487	20	29359487	0.00147		S20_29359487	20	29359487	0.10498		29319082	20	29319082	0.00099064
		S20_29359534	20	29359534	0.00114		S20_29359534	20	29359534	0.09826		29319471	20	29319471	0.91643
		S20_29359564	20	29359564	0.38929		S20_29359564	20	29359564	0.84913		29319524	20	29319524	0.7533
		S20_29359633	20	29359633	0.00171		S20_29359633	20	29359633	0.21426		29319552	20	29319552	0.39022
		S20_29359899	20	29359899	5.9086e-05		S20_29359899	20	29359899	0.0719		29319599	20	29319599	0.00084495
		S20_29360395	20	29360395	0.76235		S20_29360395	20	29360395	0.66876		29319708	20	29319708	0.01057
		S20_29360503	20	29360503	0.00013728		S20_29360503	20	29360503	0.08732		29319743	20	29319743	0.66933
		S20_29360748	20	29360748	5.1988e-05		S20_29360748	20	29360748	0.07623		29319852	20	29319852	0.00224
		S20_29361199	20	29361199	8.9289e-06		S20_29361199	20	29361199	0.00417		29319936	20	29319936	0.00404
		S20_29361280	20	29361280	0.22584		S20_29361280	20	29361280	0.9118		29320093	20	29320093	0.00415
		S20_29361340	20	29361340	0.58253		S20_29361340	20	29361340	0.89799		29320151	20	29320151	0.88772
		S20_29361369	20	29361369	6.1228e-08		S20_29361369	20	29361369	0.00053903		29320254	20	29320254	0.00312
		S20_29361462	20	29361462	0.85383		S20_29361462	20	29361462	0.04558		29320327	20	29320327	0.00331
		S20_29361526	20	29361526	0.0018		S20_29361526	20	29361526	0.07437		29320345	20	29320345	0.85426
		S20_29362575	20	29362575	1.4479e-05		S20_29362575	20	29362575	0.00059398		29320352	20	29320352	0.55629
		S20_29363107	20	29363107	0.00093633		S20_29363107	20	29363107	0.12584		29320869	20	29320869	0.92901
		S20_29363418	20	29363418	0.00126		S20_29363418	20	29363418	0.05573		29320904	20	29320904	0.75922
		S20_29363724	20	29363724	0.2412		S20_29363724	20	29363724	0.75377		29321133	20	29321133	0.00382
		S20_29364076	20	29364076	8.5907e-06		S20_29364076	20	29364076	0.00188		29321462	20	29321462	0.71942
		S20_29364463	20	29364463	1.3972e-05		S20_29364463	20	29364463	0.00168		29321652	20	29321652	0.00455
		S20_29364711	20	29364711	0.00091954		S20_29364711	20	29364711	0.08236		29321684	20	29321684	0.00423
		S20_29366097	20	29366097	3.0808e-05		S20_29366097	20	29366097	0.00269		29321799	20	29321799	0.88772
		S20_29366788	20	29366788	0.98318		S20_29366788	20	29366788	0.45723		29321846	20	29321846	2.8648e-08
		S20_29367477	20	29367477	0.00104		S20_29367477	20	29367477	0.24142		29322064	20	29322064	0.78934
		S20_29367655	20	29367655	0.92931		S20_29367655	20	29367655	0.37133		29322377	20	29322377	0.00070783
		S20_29368977	20	29368977	0.00164		S20_29368977	20	29368977	0.28984		29322494	20	29322494	1.0708e-08
		S20_29369199	20	29369199	0.99063		S20_29369199	20	29369199	0.63602		29322636	20	29322636	0.00324
		S20_29369200	20	29369200	0.72432		S20_29369200	20	29369200	0.58494		29322702	20	29322702	2.9758e-08
		S20_29369206	20	29369206	0.89562		S20_29369206	20	29369206	0.71025		29322768	20	29322768	0.0051
		S20_29369216	20	29369216	0.59341		S20_29369216	20	29369216	0.86616		29322825	20	29322825	0.76317
		S20_29369228	20	29369228	0.86141		S20_29369228	20	29369228	0.91922		29322844	20	29322844	3.6969e-08
		S20_29369863	20	29369863	0.00016522		S20_29369863	20	29369863	0.0617		29322879	20	29322879	5.996e-08
		S20_29370175	20	29370175	0.00076138		S20_29370175	20	29370175	0.03124		29322906	20	29322906	0.50174
		S20_29372108	20	29372108	0.00121		S20_29372108	20	29372108	0.01872		29322926	20	29322926	0.8168
		S20_29373211	20	29373211	2.0039e-05		S20_29373211	20	29373211	0.0032		29323016	20	29323016	0.00349
		S20_29373312	20	29373312	0.91405		S20_29373312	20	29373312	0.19811		29323023	20	29323023	0.004
		S20_29373315	20	29373315	0.77194		S20_29373315	20	29373315	0.59427		29323209	20	29323209	0.97225
		S20_29373544	20	29373544	0.97653		S20_29373544	20	29373544	0.0377		29323289	20	29323289	0.847
		S20_29373607	20	29373607	4.1199e-05		S20_29373607	20	29373607	0.09019		29323299	20	29323299	0.66069
		S20_29373893	20	29373893	0.00048785		S20_29373893	20	29373893	0.0999		29323390	20	29323390	0.00277
		S20_29373967	20	29373967	0.89134		S20_29373967	20	29373967	0.99131		29323725	20	29323725	2.0221e-08
		S20_29374051	20	29374051	1.138e-05		S20_29374051	20	29374051	0.0028		29323741	20	29323741	0.86539
		S20_29374159	20	29374159	0.40866		S20_29374159	20	29374159	0.90204		29323826	20	29323826	3.314e-07
		S20_29374679	20	29374679	0.00095933		S20_29374679	20	29374679	0.15537		29323899	20	29323899	0.00384
		S20_29374781	20	29374781	0.9131		S20_29374781	20	29374781	0.10056		29323958	20	29323958	3.1024e-08
		S20_29374818	20	29374818	0.00021556		S20_29374818	20	29374818	0.07575		29323963	20	29323963	0.00517
		S20_29376262	20	29376262	0.0003024		S20_29376262	20	29376262	0.01182		29323980	20	29323980	3.4787e-08
		S20_29376574	20	29376574	3.1198e-05		S20_29376574	20	29376574	0.00171		29323997	20	29323997	0.96224
		S20_29376946	20	29376946	8.1502e-05		S20_29376946	20	29376946	0.05834		29324095	20	29324095	0.83552
		S20_29377118	20	29377118	4.3573e-05		S20_29377118	20	29377118	0.00199		29324099	20	29324099	0.5912
		S20_29377533	20	29377533	0.00038127		S20_29377533	20	29377533	0.00335		29324137	20	29324137	1.6218e-08
		S20_29377608	20	29377608	0.00297		S20_29377608	20	29377608	0.24362		29324156	20	29324156	0.69125
		S20_29377780	20	29377780	0.00427		S20_29377780	20	29377780	0.02733		29324277	20	29324277	0.80685
		S20_29377994	20	29377994	0.00040053		S20_29377994	20	29377994	0.16309		29324332	20	29324332	0.00788
		S20_29378127	20	29378127	0.00182		S20_29378127	20	29378127	0.06047		29324434	20	29324434	0.00813
		S20_29378417	20	29378417	0.00011027		S20_29378417	20	29378417	0.07759		29324445	20	29324445	0.74708
		S20_29378511	20	29378511	5.0645e-05		S20_29378511	20	29378511	0.00176		29324533	20	29324533	0.00368
		S20_29378631	20	29378631	0.00081856		S20_29378631	20	29378631	0.07657		29324553	20	29324553	0.62651
		S20_29378886	20	29378886	3.2689e-05		S20_29378886	20	29378886	0.00108		29324554	20	29324554	0.00574
		S20_29378910	20	29378910	9.8514e-06		S20_29378910	20	29378910	0.00242		29324557	20	29324557	0.75419
		S20_29379093	20	29379093	2.0139e-05		S20_29379093	20	29379093	0.0017		29324573	20	29324573	0.0011
		S20_29379207	20	29379207	2.4516e-05		S20_29379207	20	29379207	0.00273		29324735	20	29324735	1.4152e-07
		S20_29379221	20	29379221	0.00091532		S20_29379221	20	29379221	0.24343		29324935	20	29324935	0.75104
		S20_29379280	20	29379280	0.45431		S20_29379280	20	29379280	0.97171		29324955	20	29324955	1.3996e-08
		S20_29379335	20	29379335	9.4261e-09		S20_29379335	20	29379335	0.0002785		29324969	20	29324969	0.00935
		S20_29379433	20	29379433	0.86055		S20_29379433	20	29379433	0.3735		29325000	20	29325000	0.00472
		S20_29379499	20	29379499	0.91652		S20_29379499	20	29379499	0.06406		29325109	20	29325109	0.16276
		S20_29379703	20	29379703	1.0955e-05		S20_29379703	20	29379703	0.01774		29325170	20	29325170	0.00179
		S20_29379797	20	29379797	0.0319		S20_29379797	20	29379797	0.40538		29325208	20	29325208	0.00578
		S20_29379872	20	29379872	0.00111		S20_29379872	20	29379872	0.22308		29325219	20	29325219	0.00601
		S20_29379965	20	29379965	0.97371		S20_29379965	20	29379965	0.10441		29325336	20	29325336	0.58803
		S20_29380048	20	29380048	3.9008e-05		S20_29380048	20	29380048	0.0068		29325340	20	29325340	0.00135
		S20_29380133	20	29380133	8.596e-05		S20_29380133	20	29380133	0.06424		29325433	20	29325433	0.00311
		S20_29380181	20	29380181	0.00084185		S20_29380181	20	29380181	0.1163		29325547	20	29325547	0.38073
		S20_29380250	20	29380250	2.0654e-05		S20_29380250	20	29380250	0.00177		29325567	20	29325567	3.237e-08
		S20_29380423	20	29380423	1.011e-05		S20_29380423	20	29380423	0.00286		29325732	20	29325732	0.86863
		S20_29380553	20	29380553	0.94249		S20_29380553	20	29380553	0.06507		29325939	20	29325939	0.76169
		S20_29380672	20	29380672	0.00094618		S20_29380672	20	29380672	0.05347		29325950	20	29325950	0.75922
		S20_29380674	20	29380674	4.4118e-05		S20_29380674	20	29380674	0.00313		29326078	20	29326078	2.0292e-07
		S20_29380705	20	29380705	4.1619e-05		S20_29380705	20	29380705	0.0034		29326096	20	29326096	6.6155e-08
		S20_29380709	20	29380709	0.00131		S20_29380709	20	29380709	0.13982		29326454	20	29326454	0.00475
		S20_29380745	20	29380745	0.60289		S20_29380745	20	29380745	0.48084		29326504	20	29326504	3.1187e-08
		S20_29380784	20	29380784	2.8345e-05		S20_29380784	20	29380784	0.00176		29326542	20	29326542	0.89631
		S20_29380838	20	29380838	0.05307		S20_29380838	20	29380838	0.92136		29326543	20	29326543	0.99316
		S20_29380861	20	29380861	1.6709e-05		S20_29380861	20	29380861	0.00159		29336186	20	29336186	0.61726
		S20_29380899	20	29380899	0.5854		S20_29380899	20	29380899	0.58796		29336287	20	29336287	2.8548e-08
		S20_29381475	20	29381475	0.00013932		S20_29381475	20	29381475	0.00501		29336428	20	29336428	2.9024e-08
		S20_29381601	20	29381601	9.2569e-05		S20_29381601	20	29381601	0.07152		29336489	20	29336489	3.4787e-08
		S20_29381865	20	29381865	0.00098408		S20_29381865	20	29381865	0.09987		29336545	20	29336545	0.00599
		S20_29382533	20	29382533	4.6886e-06		S20_29382533	20	29382533	0.02008		29336562	20	29336562	0.80334
		S20_29383082	20	29383082	0.00126		S20_29383082	20	29383082	0.12183		29336573	20	29336573	3.4614e-08
		S20_29383169	20	29383169	3.8337e-05		S20_29383169	20	29383169	0.00489		29336600	20	29336600	0.855
		S20_29383239	20	29383239	4.2387e-05		S20_29383239	20	29383239	0.00314		29336695	20	29336695	0.00311
		S20_29383555	20	29383555	0.0013		S20_29383555	20	29383555	0.08985		29336765	20	29336765	1.1806e-07
		S20_29383559	20	29383559	1.852e-05		S20_29383559	20	29383559	0.00199		29336880	20	29336880	0.00407
		S20_29383800	20	29383800	0.71206		S20_29383800	20	29383800	0.7716		29337173	20	29337173	0.79998
		S20_29383855	20	29383855	0.00014865		S20_29383855	20	29383855	0.08858		29337271	20	29337271	0.00319
		S20_29383951	20	29383951	0.54502		S20_29383951	20	29383951	0.19367		29337405	20	29337405	3.2219e-07
		S20_29384070	20	29384070	1.4922e-05		S20_29384070	20	29384070	0.0002051		29337406	20	29337406	0.00685
		S20_29384146	20	29384146	0.73817		S20_29384146	20	29384146	0.3195		29337622	20	29337622	0.00205
		S20_29384337	20	29384337	0.00129		S20_29384337	20	29384337	0.09509		29337849	20	29337849	0.00303
		S20_29384448	20	29384448	0.00016736		S20_29384448	20	29384448	0.06544		29337927	20	29337927	0.9975
		S20_29384476	20	29384476	0.00013425		S20_29384476	20	29384476	0.06288		29337955	20	29337955	0.90983
		S20_29384642	20	29384642	0.82444		S20_29384642	20	29384642	0.39943		29337977	20	29337977	0.5895
		S20_29384835	20	29384835	0.00175		S20_29384835	20	29384835	0.17317		29338015	20	29338015	0.00449
		S20_29384852	20	29384852	0.00159		S20_29384852	20	29384852	0.05568		29338018	20	29338018	0.00202
		S20_29384901	20	29384901	0.00117		S20_29384901	20	29384901	0.16721		29338074	20	29338074	0.65227
		S20_29384909	20	29384909	0.00092018		S20_29384909	20	29384909	0.12588		29338192	20	29338192	0.00844
		S20_29384945	20	29384945	4.4899e-05		S20_29384945	20	29384945	0.0525		29338203	20	29338203	0.00484
		S20_29384986	20	29384986	1.1927e-05		S20_29384986	20	29384986	0.00353		29338235	20	29338235	0.55235
		S20_29385004	20	29385004	0.85172		S20_29385004	20	29385004	0.28575		29338277	20	29338277	0.55495
		S20_29385066	20	29385066	0.00035364		S20_29385066	20	29385066	0.17801		29338414	20	29338414	0.00048149
		S20_29385166	20	29385166	3.2731e-05		S20_29385166	20	29385166	0.00179		29338448	20	29338448	0.95966
		S20_29385239	20	29385239	0.00048192		S20_29385239	20	29385239	0.05763		29338637	20	29338637	0.00075816
		S20_29385371	20	29385371	1.1917e-05		S20_29385371	20	29385371	0.00177		29338701	20	29338701	6.2918e-07
		S20_29385434	20	29385434	0.00014665		S20_29385434	20	29385434	0.11237		29338790	20	29338790	6.608e-08
		S20_29385519	20	29385519	0.54347		S20_29385519	20	29385519	0.09097		29338890	20	29338890	0.00456
		S20_29385594	20	29385594	0.00068358		S20_29385594	20	29385594	0.054		29339211	20	29339211	0.000884
		S20_29385623	20	29385623	0.00351		S20_29385623	20	29385623	0.0017		29339304	20	29339304	0.87181
		S20_29385649	20	29385649	0.71149		S20_29385649	20	29385649	0.31233		29339376	20	29339376	0.00205
		S20_29385902	20	29385902	0.00222		S20_29385902	20	29385902	0.00219		29339408	20	29339408	0.72387
		S20_29385996	20	29385996	0.95185		S20_29385996	20	29385996	0.4476		29339428	20	29339428	0.0036
		S20_29386066	20	29386066	0.00446		S20_29386066	20	29386066	0.02772		29339562	20	29339562	8.7235e-07
		S20_29386067	20	29386067	0.00383		S20_29386067	20	29386067	0.02858		29339620	20	29339620	0.16643
		S20_29386131	20	29386131	0.00047568		S20_29386131	20	29386131	0.06479		29339654	20	29339654	0.00258
		S20_29386331	20	29386331	0.49123		S20_29386331	20	29386331	0.07114		29339835	20	29339835	0.80407
		S20_29386807	20	29386807	0.00164		S20_29386807	20	29386807	0.03359		29339949	20	29339949	0.75562
		S20_29386840	20	29386840	0.93674		S20_29386840	20	29386840	0.0818		29339993	20	29339993	0.60103
		S20_29387026	20	29387026	8.7776e-05		S20_29387026	20	29387026	0.00245		29340143	20	29340143	0.95482
		S20_29387133	20	29387133	0.00030854		S20_29387133	20	29387133	0.02456		29340459	20	29340459	0.00315
		S20_29387138	20	29387138	0.00148		S20_29387138	20	29387138	0.08541		29340771	20	29340771	0.9043
		S20_29387290	20	29387290	0.0008361		S20_29387290	20	29387290	0.03455		29341244	20	29341244	0.61694
		S20_29387405	20	29387405	3.1297e-05		S20_29387405	20	29387405	0.00192		29341254	20	29341254	0.00333
		S20_29387581	20	29387581	0.00115		S20_29387581	20	29387581	0.11919		29341270	20	29341270	0.84916
		S20_29387735	20	29387735	4.7568e-05		S20_29387735	20	29387735	0.00355		29341596	20	29341596	0.85968
		S20_29387804	20	29387804	0.77947		S20_29387804	20	29387804	0.97311		29341603	20	29341603	0.60498
		S20_29387837	20	29387837	0.94977		S20_29387837	20	29387837	0.86575		29341614	20	29341614	0.00546
		S20_29388030	20	29388030	2.8766e-05		S20_29388030	20	29388030	0.00201		29341723	20	29341723	0.72363
		S20_29388108	20	29388108	3.6512e-05		S20_29388108	20	29388108	0.01289		29342183	20	29342183	0.64187
		S20_29388138	20	29388138	0.91241		S20_29388138	20	29388138	0.29563		29342237	20	29342237	0.57661
		S20_29388628	20	29388628	2.8509e-06		S20_29388628	20	29388628	0.00224		29342351	20	29342351	0.00594
		S20_29388736	20	29388736	0.8133		S20_29388736	20	29388736	0.05541		29342441	20	29342441	0.00245
		S20_29388954	20	29388954	0.00072751		S20_29388954	20	29388954	0.15315		29342466	20	29342466	0.00405
		S20_29389032	20	29389032	0.00093044		S20_29389032	20	29389032	0.08191		29342609	20	29342609	2.8898e-08
		S20_29389158	20	29389158	0.60852		S20_29389158	20	29389158	0.3672		29342758	20	29342758	2.8548e-08
[truncated: 27,152 more rows]

## Sheet: Figure1d
Figure 1d	Oil	G. soja-Del	G. max-Del	G. max-Ins	Protein	G. soja-Del	G. max-Del	G. max-Ins	100-seed weight	G. soja-Del	G. max-Del	G. max-Ins
		8.9	11	21.4		48	51.3	39.8		1	1.7	16
		9.4	12.2	19.1		46.4	47.4	41.7		1.1	1.3	10.2
		12.3	10.9	18.8		41.3	50.4	44.3		1.2	1.4	18.4
		9.7	12.9	17.5		49.2	48.8	39.2		1.2	1.1	13.1
		9.2	12.3	17.5		49.6	52.8	41.5		1.2	1	6.1
		10.1	11.5	17.4		44	53	40.3		1.3	0.9	21.5
		10.9	13.6	23.5		44.5	48.2	37		1.3	2.1	15.1
		8.8	12.8	19		47.8	49.6	43.4		1.3	1.7	17.2
		8.8		18.8		49.4		39.6		1.3		19.5
		10		18.4		52.1		45		1.4		12.8
		9.4		20.5		52.5		42.9		1.4		16.3
		11.5		18.3		43.7		44		1.5		23.1
		10.4		19.3		48.1		43		1.5		13.9
		10		19		48.9		46.7		1.5		18.8
		10		18.1		49		43.8		1.5		22.6
		9.2		17.6		50.3		46.6		1.5		14
		8		19.5		51.7		43.4		1.5		20.6
		13.3		17.7		43.5		46.1		1.6		10.2
		10		19.6		48.3		42.5		1.6		16.7
		10.7		22		49		42.3		1.6		17.5
		10.8		18.5		50.2		42.6		1.6		11.5
		9.8		18.2		44.2		44.5		1.7		11.7
		10.8		20.3		46		42.7		1.7		15.8
		9.1		18.3		46.7		45.9		1.7		14.4
		10.1		20.3		47.3		40.3		1.7		22
		8.7		17.3		48.2		42.4		1.7		11.1
		8.8		20.6		49.9		40.6		1.7		17.4
		10.4		21.2		47.7		42.1		1.8		14.4
		11.2		17.6		48.2		42.5		1.8		8.6
		10		21		49.1		39.4		1.8		12.6
		11.3		18.4		45.6		44.1		1.9		13
		10.8		18.8		47.7		41.4		1.9		12.5
		9.1		18.4		49.6		43.7		1.9		15
		10		19.2		49.6		38.8		1.9		10.4
		10		19.6		50.9		39.9		2		21.3
		9		18.4		53.1		42.9		2		17.1
		10.5		20.8		48.9		41		2.1		17.7
		8.3		19.4		51.2		44.2		2.2		12.1
		10.1		20.6		49.8		41.5		2.4		16.9
		10.5		19.6		37.9		41.7				14.4
		7.5		21.1		38.1		40.9				13.1
		12.1		22.7		40.9		42				15.6
		12		21.1		42.1		43.4				16.5
		10.3		18.7		42.6		43.9				7.8
		10.7		19.4		43.1		43.3				17.4
		12.7		21.1		43.4		45.2				19.2
		12.8		21.4		43.4		40.6				13.1
		11.7		19.7		43.8		39.3				14.4
		10.7		20.9		44		44.1				18.6
		12.5		20.9		44.4		40				15.1
		11.7		22.5		44.6		38.9
		11.6		19.1		44.7		44.3
		11.6		22.9		44.7		43.2
		11.2		22.8		44.8		41.1
		12.1		22.2		44.8		40.2
		11.9		20.2		44.9		41.9				14.7
		12.5		20.4		45.3		42				13.1
		11.8		18.4		45.4		42.1				15.6
		12		20.4		45.6		40				12.6
		10.1		19.3		45.7		41.2				23.5
		9.6		20.7		46.1		41.5				15.4
		12.9		18.1		46.1		41.5				12.1
		10		21.1		46.2		42.2				15.5
		10.4		20		46.4		43.6				21.8
		10.6		17.9		46.6		43.6				22.3
		11		20.5		46.6		42.5				16.1
		11.7		18.5		46.8		38.2				7.8
		12.2		20.9		46.8		41.5				16.9
		11.7		21		46.9		42.6				11.9
		11.2		17.5		47		47.4				11.3
		9.4		20		47.2		41.5				14.1
		12.7		20		47.3		42.6				11.4
		9.2		19.4		47.4		43.5				13.2
		12.1		19		47.4		46				12.3
		10.7		19.3		47.9		42.8				19.5
		10.7		20.2		47.9		43.6				18.9
		9.5		21.9		48		41				15.6
		11		20.8		48.5		41.9				13.1
		11.1		19.9		48.7		42.5				15.4
		10.6		20.5		48.8		44				15.7
		10.6		21.6		48.8		41.2				16.1
		10.9		21.3		48.8		40				17.2
		11		21.2		48.8		41.6				17.9
		10.6		18.6		48.9		42.8				10.3
		10.1		19.8		49		45.6				19
		11.4		21.6		49		40.6				17.6
		12.7		21.5		49		41				16.7
		10.4		20.4		49.2		42.6				19.7
		11.6		21.1		49.2		39.9				17.6
		11.5		19.8		49.3		41.9				14.2
		10.3		20		49.4		43.8				11.9
		10.6		18.3		49.4		44.3				10.4
		11.7		21.1		49.7		45				15.1
		12.6		20.1		49.7		41				10.9
		10.5		18.5		49.8		45.1				15.6
		9.7		18.7		49.9		42.8				20
		9.6		17.2		50		44.4
		10.7		11.9		50		46.6				4.8
		8.8		21.3		50.2		45.1				18.6
		9.5		13.6		50.4		43.5				4.6
		11.3		11.9		50.5		48				6.4
		10.6		18.2		50.7		42.9				10.3
		11.5		18.5		50.7		48.5				13.6
		11.6		19.4		50.7		46.4				14
		10		22.6		50.8		42.5				17.2
		7.6		18.5		51		44				12
		12	11	17.8		51.6		42.6				4.4
		10.8	12.2	17.6		51.7		48.4				10.5
		10.2	10.9	18.6		51.9		46.7				11.4
		11	12.9	17.4		52.1		48.4				9.3
		9.5	12.3	17.8		52.7		47.4				12.5
		12	11.5	19.3		52.9		46.9				17.2
		10.9	13.6	17.3		53		46				18.1
		9.4	12.8	18		53.2		45.9				14.8
		9.1		19.4		53.6		44.6				12.4
		10.4		19.2		56.9		36.7				21.8
				18.3				44.4				12.2
				19.9				43.9
				20.5				39.9
				19.5				43.5
				19.2				43.3
				20.6				42.1
				21.4				42
				19.4				40.2				18
				18.4				44.9				7.8
				18.6				41.5				22.2
				17.1				47.5				8
				18.4				45.7				11.3
				18.7				43.6				8.7
				19.9				46.3
				19.4				41.1				15.6
				18.7				41.7				15
				19.6				45.6				14.7
				19.1				43.6				15.4
				18.9				40.3				11.5
				17.3				43.9				14.5
				18.3				41.9				14.3
				12.2				49.2				7.1
				12.3				49.3				6.8
				18.5				42.6				10.6
				19.9				44				17.2
				18.6				44.5				16.4
				21.4				36.8				15.5
				19.7				42.4				18.2
				19.1				41.4				14.8
				18.7				43.1				16.1
				18.7				46.5				23.5
				21				42.5				26.5
				18.1				41.5				9
				22.5				38.6				15.7
				17.5				42.4				9.4
				20.7				41.2				13.3
				17.5				41.7				9.6
				18.9				40.5				9.8

## Sheet: Figure1e
Figure 1e	Oil	POWR1-TE	POWR1+TE	Protein	POWR1-TE	POWR1+TE	Seed weight	POWR1-TE	POWR1+TE	Field	POWR1-TE	POWR1+TE
		18.75	21.08		42.5	38.9		11.22	12.46		3128.7	3470.76
		18.93	20.72		42.4	39.11		11.4	12.47		3326.85	3208.49
		18.87	20.76		42.46	39.01		11.59	12.63		3094.22	3385.06
		18.93	20.9		42.48	39.13		11.63	12.71		3317.82	3337.95
		18.86	20.95		42.54	39.04		11.72	12.84		3230.78	3311.01
		18.9	20.9		42.43	38.97		11.9	13.04		3107.57	3327.68
		19.02	20.8		42.16	39.1		12.15	13.05		3203.41	3297.76
		18.99	20.96		42.29	39.08		12.21	13.55		3284.93	3532.88
		18.85	20.66		42.36	39.7		12.23	13.62		3179.2	3343.49
		19.02			42.37			12.26			3106.03
		18.83			42.48			12.48			3297.21

## Sheet: Figure2i
Figure2i	KEGG terms	Count	Log10P
	Linoleic acid metabolism (gmx00591)	8	3.7
	Fatty acid degradation (gmx00071)	10	3.35
	Starch and sucrose metabolism (gmx00500)	22	2.85
	Glycerolipid metabolism (gmx00561)	10	2.42
	GO terms	Count	Log10P
	Transmembrane transport (GO:0055085)	75	6.12
	Carbohydrate metabolic process (GO:0005975)	56	4.04
	Regulation of transcription (GO:0006355)	81	3.54
	DNA-binding transcription factor activity (GO:0003700)	44	3.95
	transporter activity (GO:0005215)	52	1.6
	apoplast (GO:0048046)	13	1.47

## Sheet: Figure2f
Figure 2f	POWR1+TE	POWR1-TE
	0.626555	1.6896
	0.631735	2.17047
	0.642266	2.38426
	0.693986	1.94972
	0.694686	1.06102
	0.700176	1.23349
	0.70363	1.38912
	0.748347	2.53246
	0.754423	1.78382
	0.764805	1.78016
	0.769319	1.52571
	0.770388	2.40198
	0.779713	2.22082
	0.79427	1.47467
	0.814858	2.17148
	0.827993	1.31583
	0.828243	1.96802
	0.893191	1.35866
	0.896314	1.18568
	0.896963	1.73929
	0.897761	1.68922
	0.899351	0.132465
	0.925885	0.457662
	0.941529	0.939172
	0.951657	1.73508
	0.966242	1.18403
	0.974901	1.01193
	1.01377	1.98828
	1.03755	1.39215
	1.06965	2.42656
	1.07356	1.77286
	1.0815	0.858714
	1.09862	1.77538
	1.10677	1.15911
	1.11293	1.07826
	1.13263	0.139724
	1.141	1.05337
	1.16962	3.94778
	1.17936	1.59069
	1.18646	3.03193
	1.21525
	1.24101
	1.25119
	1.26204
	1.27545
	1.27561
	1.27833
	1.29408
	1.29932
	1.30473
	1.31152
	1.31863
	1.33972
	1.35493
	1.3875
	1.39064
	1.3948
	1.39816
	1.39879
	1.40513
	1.42315
	1.44561
	1.48679
	1.49471
	1.50001
	1.50945
	1.51057
	1.5176
	1.53371
	1.57988
	1.59197
	1.60056
	1.60117
	1.60603
	1.61293
	1.62811
	1.6615
	1.66803
	1.67015
	1.68284
	1.68435
	1.69595
	1.70663
	1.71003
	1.7132
	1.73861
	1.73958
	1.74781
	1.75048
	1.76073
	1.76602
	1.78127
	1.78549
	1.78606
	1.78973
	1.82167
	1.8254
	1.85991
	1.88657
	1.88807
	1.88852
	1.90317
	1.91998
	1.95659
	1.99895
	2.01857
	2.12686
	2.13167
	2.13616
	2.19425
	2.26466
	2.31773
	2.3236
	2.33894
	2.46777
	2.54972
	2.55309
	2.573
	2.58222
	2.59693
	2.67146
	2.7093
	2.74149
	2.82449
	2.83234
	3.06711
	3.08616
	3.53843
	3.91104
	3.97236
	4.45525
	4.81225

## Sheet: Figure2h, Supplementary Figur7e
Well	Fluor	Target	Content	Sample	Cq
B01	SYBR	CYP	Unkn	H2O	35.9451
B02	SYBR	CYP	Unkn	POWR1_WITH_TE_Flower	25.2612
B03	SYBR	CYP	Unkn	POWR1_WITH_TE_EM_SC	24.9314
B04	SYBR	CYP	Unkn	POWR1_WITH_TE_EM_COT	21.8614
B05	SYBR	CYP	Unkn	POWR1_WITH_TE_EM_SEED	22.1272
B06	SYBR	CYP	Unkn	POWR1_WITH_TE_MM_SC	23.8851
B07	SYBR	CYP	Unkn	POWR1_WITH_TE_MM_COT	24.0173
B08	SYBR	CYP	Unkn	POWR1_WITH_TE_MM_SEED	21.312
B09	SYBR	CYP	Unkn	POWR1_WITHOUT_TE_Flower	20.1536
B10	SYBR	CYP	Unkn	POWR1_WITHOUT_TE_EM_SC	24.7713
B11	SYBR	CYP	Unkn	POWR1_WITHOUT_TE_EM_COT	20.0317
B12	SYBR	CYP	Unkn	POWR1_WITHOUT_TE_EM_SEED	22.0469
B13	SYBR	CYP	Unkn	POWR1_WITHOUT_TE_MM_SC	22.1633
B14	SYBR	CYP	Unkn	POWR1_WITHOUT_TE_MM_COT	22.2085
B15	SYBR	CYP	Unkn	POWR1_WITHOUT_TE_MM_SEED	21.3555
B16	SYBR	CYP	Unkn	POWR1_WITH_TE_Stem	23.1456
B17	SYBR	CYP	Unkn	POWR1_WITH_TERoot	22.1577
B18	SYBR	CYP	Unkn	POWR1_WITH_TELeaf	23.1485
B19	SYBR	CYP	Unkn	POWR1_WITHOUT_TE_Stem	22.2382
B20	SYBR	CYP	Unkn	POWR1_WITHOUT_TE_Root	24.0257
B21	SYBR	CYP	Unkn	POWR1_WITHOUT_TE_Leaf	24.1654
C01	SYBR	CYP	Unkn	H2O
C02	SYBR	CYP	Unkn	POWR1_WITH_TE_Flower	25.0081
C03	SYBR	CYP	Unkn	POWR1_WITH_TE_EM_SC	24.7295
C04	SYBR	CYP	Unkn	POWR1_WITH_TE_EM_COT	21.7593
C05	SYBR	CYP	Unkn	POWR1_WITH_TE_EM_SEED	21.8891
C06	SYBR	CYP	Unkn	POWR1_WITH_TE_MM_SC	23.5338
C07	SYBR	CYP	Unkn	POWR1_WITH_TE_MM_COT	23.8914
C08	SYBR	CYP	Unkn	POWR1_WITH_TE_MM_SEED	21.1714
C09	SYBR	CYP	Unkn	POWR1_WITHOUT_TE_Flower	20.0567
C10	SYBR	CYP	Unkn	POWR1_WITHOUT_TE_EM_SC	24.4826
C11	SYBR	CYP	Unkn	POWR1_WITHOUT_TE_EM_COT	19.7921
C12	SYBR	CYP	Unkn	POWR1_WITHOUT_TE_EM_SEED	22.038
C13	SYBR	CYP	Unkn	POWR1_WITHOUT_TE_MM_SC	22.0272
C14	SYBR	CYP	Unkn	POWR1_WITHOUT_TE_MM_COT	22.3749
C15	SYBR	CYP	Unkn	POWR1_WITHOUT_TE_MM_SEED	21.1749
C16	SYBR	CYP	Unkn	POWR1_WITH_TE_Stem	23.7186
C17	SYBR	CYP	Unkn	POWR1_WITH_TERoot	22.071
C18	SYBR	CYP	Unkn	POWR1_WITH_TELeaf	22.8022
C19	SYBR	CYP	Unkn	POWR1_WITHOUT_TE_Stem	22.1201
C20	SYBR	CYP	Unkn	POWR1_WITHOUT_TE_Root	23.7296
C21	SYBR	CYP	Unkn	POWR1_WITHOUT_TE_Leaf	24.0224
D01	SYBR	CYP	Unkn	H2O	37.1429
D02	SYBR	CYP	Unkn	POWR1_WITH_TE_Flower	25.0528
D03	SYBR	CYP	Unkn	POWR1_WITH_TE_EM_SC	24.7899
D04	SYBR	CYP	Unkn	POWR1_WITH_TE_EM_COT	21.8785
D05	SYBR	CYP	Unkn	POWR1_WITH_TE_EM_SEED	21.8301
D06	SYBR	CYP	Unkn	POWR1_WITH_TE_MM_SC	23.7417
D07	SYBR	CYP	Unkn	POWR1_WITH_TE_MM_COT	23.7477
D08	SYBR	CYP	Unkn	POWR1_WITH_TE_MM_SEED	21.1859
D09	SYBR	CYP	Unkn	POWR1_WITHOUT_TE_Flower	20.0697
D10	SYBR	CYP	Unkn	POWR1_WITHOUT_TE_EM_SC	24.4364
D11	SYBR	CYP	Unkn	POWR1_WITHOUT_TE_EM_COT	19.8656
D12	SYBR	CYP	Unkn	POWR1_WITHOUT_TE_EM_SEED	21.8799
D13	SYBR	CYP	Unkn	POWR1_WITHOUT_TE_MM_SC	22.1638
D14	SYBR	CYP	Unkn	POWR1_WITHOUT_TE_MM_COT	22.201
D15	SYBR	CYP	Unkn	POWR1_WITHOUT_TE_MM_SEED	21.1204
D16	SYBR	CYP	Unkn	POWR1_WITH_TE_Stem	22.8451
D17	SYBR	CYP	Unkn	POWR1_WITH_TERoot	22.0707
D18	SYBR	CYP	Unkn	POWR1_WITH_TELeaf	22.9187
D19	SYBR	CYP	Unkn	POWR1_WITHOUT_TE_Stem	22.2091
D20	SYBR	CYP	Unkn	POWR1_WITHOUT_TE_Root	23.6498
D21	SYBR	CYP	Unkn	POWR1_WITHOUT_TE_Leaf	23.8816
E01	SYBR	POWR1	Unkn	H2O	34.3675
E02	SYBR	POWR1	Unkn	POWR1_WITH_TE_Flower	30.2323
E03	SYBR	POWR1	Unkn	POWR1_WITH_TE_EM_SC	29.1043
E04	SYBR	POWR1	Unkn	POWR1_WITH_TE_EM_COT	29.6204
E05	SYBR	POWR1	Unkn	POWR1_WITH_TE_EM_SEED	29.507
E06	SYBR	POWR1	Unkn	POWR1_WITH_TE_MM_SC	28.2675
E07	SYBR	POWR1	Unkn	POWR1_WITH_TE_MM_COT	31.804
E08	SYBR	POWR1	Unkn	POWR1_WITH_TE_MM_SEED	28.5497
E09	SYBR	POWR1	Unkn	POWR1_WITHOUT_TE_Flower	25.6115
E10	SYBR	POWR1	Unkn	POWR1_WITHOUT_TE_EM_SC	28.658
E11	SYBR	POWR1	Unkn	POWR1_WITHOUT_TE_EM_COT	31.4857
E12	SYBR	POWR1	Unkn	POWR1_WITHOUT_TE_EM_SEED	28.3759
E13	SYBR	POWR1	Unkn	POWR1_WITHOUT_TE_MM_SC	26.8425
E14	SYBR	POWR1	Unkn	POWR1_WITHOUT_TE_MM_COT	32.3912
E15	SYBR	POWR1	Unkn	POWR1_WITHOUT_TE_MM_SEED	28.4629
E16	SYBR	POWR1	Unkn	POWR1_WITH_TE_Stem	29.1245
E17	SYBR	POWR1	Unkn	POWR1_WITH_TERoot	32.044
E18	SYBR	POWR1	Unkn	POWR1_WITH_TELeaf	31.6879
E19	SYBR	POWR1	Unkn	POWR1_WITHOUT_TE_Stem	28.7735
E20	SYBR	POWR1	Unkn	POWR1_WITHOUT_TE_Root	31.9861
E21	SYBR	POWR1	Unkn	POWR1_WITHOUT_TE_Leaf	31.6487
F01	SYBR	POWR1	Unkn	H2O	35.229
F02	SYBR	POWR1	Unkn	POWR1_WITH_TE_Flower	30.4554
F03	SYBR	POWR1	Unkn	POWR1_WITH_TE_EM_SC	29.1694
F04	SYBR	POWR1	Unkn	POWR1_WITH_TE_EM_COT	29.5625
F05	SYBR	POWR1	Unkn	POWR1_WITH_TE_EM_SEED	29.672
F06	SYBR	POWR1	Unkn	POWR1_WITH_TE_MM_SC	28.1449
F07	SYBR	POWR1	Unkn	POWR1_WITH_TE_MM_COT	32.5356
F08	SYBR	POWR1	Unkn	POWR1_WITH_TE_MM_SEED	28.7701
F09	SYBR	POWR1	Unkn	POWR1_WITHOUT_TE_Flower	25.6303
F10	SYBR	POWR1	Unkn	POWR1_WITHOUT_TE_EM_SC	28.7575
F11	SYBR	POWR1	Unkn	POWR1_WITHOUT_TE_EM_COT	31.0404
F12	SYBR	POWR1	Unkn	POWR1_WITHOUT_TE_EM_SEED	28.7316
F13	SYBR	POWR1	Unkn	POWR1_WITHOUT_TE_MM_SC	26.831
F14	SYBR	POWR1	Unkn	POWR1_WITHOUT_TE_MM_COT	32.1711
F15	SYBR	POWR1	Unkn	POWR1_WITHOUT_TE_MM_SEED	28.4161
F16	SYBR	POWR1	Unkn	POWR1_WITH_TE_Stem	28.9685
F17	SYBR	POWR1	Unkn	POWR1_WITH_TERoot	32.5972
F18	SYBR	POWR1	Unkn	POWR1_WITH_TELeaf	31.4595
F19	SYBR	POWR1	Unkn	POWR1_WITHOUT_TE_Stem	28.759
F20	SYBR	POWR1	Unkn	POWR1_WITHOUT_TE_Root	31.0344
F21	SYBR	POWR1	Unkn	POWR1_WITHOUT_TE_Leaf	31.234
G01	SYBR	POWR1	Unkn	H2O	35.028
G02	SYBR	POWR1	Unkn	POWR1_WITH_TE_Flower	29.9043
G03	SYBR	POWR1	Unkn	POWR1_WITH_TE_EM_SC	29.4312
G04	SYBR	POWR1	Unkn	POWR1_WITH_TE_EM_COT	29.4359
G05	SYBR	POWR1	Unkn	POWR1_WITH_TE_EM_SEED	29.8668
G06	SYBR	POWR1	Unkn	POWR1_WITH_TE_MM_SC	28.0735
G07	SYBR	POWR1	Unkn	POWR1_WITH_TE_MM_COT	32.5683
G08	SYBR	POWR1	Unkn	POWR1_WITH_TE_MM_SEED	28.5061
G09	SYBR	POWR1	Unkn	POWR1_WITHOUT_TE_Flower	25.7035
G10	SYBR	POWR1	Unkn	POWR1_WITHOUT_TE_EM_SC	28.4112
G11	SYBR	POWR1	Unkn	POWR1_WITHOUT_TE_EM_COT	31.211
G12	SYBR	POWR1	Unkn	POWR1_WITHOUT_TE_EM_SEED	28.4005
G13	SYBR	POWR1	Unkn	POWR1_WITHOUT_TE_MM_SC	26.9199
G14	SYBR	POWR1	Unkn	POWR1_WITHOUT_TE_MM_COT	33.252
G15	SYBR	POWR1	Unkn	POWR1_WITHOUT_TE_MM_SEED	28.6398
G16	SYBR	POWR1	Unkn	POWR1_WITH_TE_Stem	29.2751
G17	SYBR	POWR1	Unkn	POWR1_WITH_TERoot	32.9103
G18	SYBR	POWR1	Unkn	POWR1_WITH_TELeaf	31.4965
G19	SYBR	POWR1	Unkn	POWR1_WITHOUT_TE_Stem	28.8087
G20	SYBR	POWR1	Unkn	POWR1_WITHOUT_TE_Root	31.3825
G21	SYBR	POWR1	Unkn	POWR1_WITHOUT_TE_Leaf	31.4802
H01	SYBR	CYP	Unkn	Control	20.3098
H02	SYBR	CYP	Unkn	OE_1	21.3962
H04	SYBR	CYP	Unkn	OE_2	21.0613
H05	SYBR	CYP	Unkn	POWR1_WITH_TE_Stem	20.5233
H06	SYBR	CYP	Unkn	POWR1_WITH_TERoot	20.1167
H07	SYBR	CYP	Unkn	POWR1_WITH_TELeaf	20.8277
H08	SYBR	CYP	Unkn	POWR1_WITHOUT_TE_Stem	20.2552
H09	SYBR	CYP	Unkn	POWR1_WITHOUT_TE_Root	20.5433
H10	SYBR	CYP	Unkn	POWR1_WITHOUT_TE_Leaf	21.1264
I01	SYBR	CYP	Unkn	Control	20.3593
I02	SYBR	CYP	Unkn	OE_1	21.2879
I04	SYBR	CYP	Unkn	OE_2	21.1637
I05	SYBR	CYP	Unkn	POWR1_WITH_TE_Stem	20.3228
I06	SYBR	CYP	Unkn	POWR1_WITH_TERoot	19.956
I07	SYBR	CYP	Unkn	POWR1_WITH_TELeaf	20.6161
I08	SYBR	CYP	Unkn	POWR1_WITHOUT_TE_Stem	20.1767
I09	SYBR	CYP	Unkn	POWR1_WITHOUT_TE_Root	20.5189
I10	SYBR	CYP	Unkn	POWR1_WITHOUT_TE_Leaf	20.8702
J01	SYBR	CYP	Unkn	Control	20.3934
J02	SYBR	CYP	Unkn	OE_1	21.4076
J04	SYBR	CYP	Unkn	OE_2	21.108
J05	SYBR	CYP	Unkn	POWR1_WITH_TE_Stem	20.5877
J06	SYBR	CYP	Unkn	POWR1_WITH_TERoot	20.1807
J07	SYBR	CYP	Unkn	POWR1_WITH_TELeaf	20.8237
J08	SYBR	CYP	Unkn	POWR1_WITHOUT_TE_Stem	20.2721
J09	SYBR	CYP	Unkn	POWR1_WITHOUT_TE_Root	21.1207
J10	SYBR	CYP	Unkn	30'
J11	SYBR	CYP	Unkn	31
K01	SYBR	POWR1	Unkn	Control	28.9927
K02	SYBR	POWR1	Unkn	OE_1	28.9457
K04	SYBR	POWR1	Unkn	OE_2	27.7487
K05	SYBR	POWR1	Unkn	POWR1_WITH_TE_Stem	27.3703
K06	SYBR	POWR1	Unkn	POWR1_WITH_TERoot	31.5845
K07	SYBR	POWR1	Unkn	POWR1_WITH_TELeaf	30.7747
K08	SYBR	POWR1	Unkn	POWR1_WITHOUT_TE_Stem	27.564
K09	SYBR	POWR1	Unkn	POWR1_WITHOUT_TE_Root	30.6371
K10	SYBR	POWR1	Unkn	POWR1_WITHOUT_TE_Leaf	30.1122
L01	SYBR	POWR1	Unkn	Control	28.8277
L02	SYBR	POWR1	Unkn	OE_1	28.4866
L04	SYBR	POWR1	Unkn	OE_2	27.4765
L05	SYBR	POWR1	Unkn	POWR1_WITH_TE_Stem	27.2135
L06	SYBR	POWR1	Unkn	POWR1_WITH_TERoot	31.2357
L07	SYBR	POWR1	Unkn	POWR1_WITH_TELeaf	30.8178
L08	SYBR	POWR1	Unkn	POWR1_WITHOUT_TE_Stem	27.4441
L09	SYBR	POWR1	Unkn	POWR1_WITHOUT_TE_Root	30.7462
L10	SYBR	POWR1	Unkn	POWR1_WITHOUT_TE_Leaf	30.6274
M01	SYBR	POWR1	Unkn	Control	28.8291
M02	SYBR	POWR1	Unkn	OE_1	29.0803
M04	SYBR	POWR1	Unkn	OE_2	26.3683
M05	SYBR	POWR1	Unkn	POWR1_WITH_TE_Stem	27.4358
M06	SYBR	POWR1	Unkn	POWR1_WITH_TERoot	31.3322
M07	SYBR	POWR1	Unkn	POWR1_WITH_TELeaf	30.7081
M08	SYBR	POWR1	Unkn	POWR1_WITHOUT_TE_Stem	27.2899
M09	SYBR	POWR1	Unkn	POWR1_WITHOUT_TE_Root	30.8441
M10	SYBR	POWR1	Unkn	POWR1_WITHOUT_TE_Leaf	30.4008
M11	SYBR	POWR1	Unkn	31

## Sheet: Figure 2j
Well	Fluor	Target	Content	Sample	Cq	SQ
C01	SYBR	SUC2	Unkn	POWR1_WITH_TE_MM_SC	24.0215
C02	SYBR	SUC2	Unkn	POWR1_WITH_TE_MM_SC	23.9454
C03	SYBR	SUC2	Unkn	POWR1_WITH_TE_MM_SC	24.0808
C04	SYBR	SUC2	Unkn	POWR1_WITH_TE_MM_COT	30.7977
C05	SYBR	SUC2	Unkn	POWR1_WITH_TE_MM_COT	30.5522
C06	SYBR	SUC2	Unkn	POWR1_WITH_TE_MM_COT	30.8742
C07	SYBR	SUC2	Unkn	POWR1_WITH_TE_MM_SEED	26.6019
C08	SYBR	SUC2	Unkn	POWR1_WITH_TE_MM_SEED	26.5209
C09	SYBR	SUC2	Unkn	POWR1_WITH_TE_MM_SEED	26.5075
C10	SYBR	SUC2	Unkn	POWR1_WITHOUT_TE_MM_SC	24.1263
C11	SYBR	SUC2	Unkn	POWR1_WITHOUT_TE_MM_SC	24.107
C12	SYBR	SUC2	Unkn	POWR1_WITHOUT_TE_MM_SC	24.0828
C13	SYBR	SUC2	Unkn	POWR1_WITHOUT_TE_MM_COT	29.9875
C14	SYBR	SUC2	Unkn	POWR1_WITHOUT_TE_MM_COT	29.9004
C15	SYBR	SUC2	Unkn	POWR1_WITHOUT_TE_MM_COT	30.0407
C16	SYBR	SUC2	Unkn	POWR1_WITHOUT_TE_MM_SEED	25.5994
C17	SYBR	SUC2	Unkn	POWR1_WITHOUT_TE_MM_SEED	25.4598
C18	SYBR	SUC2	Unkn	POWR1_WITHOUT_TE_MM_SEED	27.2964
D01	SYBR	AAP1	Unkn	POWR1_WITH_TE_MM_SC	28.5505
D02	SYBR	AAP1	Unkn	POWR1_WITH_TE_MM_SC	28.3764
D03	SYBR	AAP1	Unkn	POWR1_WITH_TE_MM_SC	28.7431
D04	SYBR	AAP1	Unkn	POWR1_WITH_TE_MM_COT	31.2557
D05	SYBR	AAP1	Unkn	POWR1_WITH_TE_MM_COT	31.5268
D06	SYBR	AAP1	Unkn	POWR1_WITH_TE_MM_COT	31.119
D07	SYBR	AAP1	Unkn	POWR1_WITH_TE_MM_SEED	29.5671
D08	SYBR	AAP1	Unkn	POWR1_WITH_TE_MM_SEED	29.8522
D09	SYBR	AAP1	Unkn	POWR1_WITH_TE_MM_SEED	29.4688
D10	SYBR	AAP1	Unkn	POWR1_WITHOUT_TE_MM_SC	28.3451
D11	SYBR	AAP1	Unkn	POWR1_WITHOUT_TE_MM_SC	28.1833
D12	SYBR	AAP1	Unkn	POWR1_WITHOUT_TE_MM_SC	28.2041
D13	SYBR	AAP1	Unkn	POWR1_WITHOUT_TE_MM_COT	31.6873
D14	SYBR	AAP1	Unkn	POWR1_WITHOUT_TE_MM_COT	31.9966
D15	SYBR	AAP1	Unkn	POWR1_WITHOUT_TE_MM_COT	31.5346
D16	SYBR	AAP1	Unkn	POWR1_WITHOUT_TE_MM_SEED	29.613
D17	SYBR	AAP1	Unkn	POWR1_WITHOUT_TE_MM_SEED	29.3196
D18	SYBR	AAP1	Unkn	POWR1_WITHOUT_TE_MM_SEED	29.6514
E01	SYBR	SUC4	Unkn	POWR1_WITH_TE_MM_SC	20.515
E02	SYBR	SUC4	Unkn	POWR1_WITH_TE_MM_SC	20.4861
E03	SYBR	SUC4	Unkn	POWR1_WITH_TE_MM_SC	20.5061
E04	SYBR	SUC4	Unkn	POWR1_WITH_TE_MM_COT	26.256
E05	SYBR	SUC4	Unkn	POWR1_WITH_TE_MM_COT	26.3123
E06	SYBR	SUC4	Unkn	POWR1_WITH_TE_MM_COT	26.2781
E07	SYBR	SUC4	Unkn	POWR1_WITH_TE_MM_SEED	21.0281
E08	SYBR	SUC4	Unkn	POWR1_WITH_TE_MM_SEED	21.0017
E09	SYBR	SUC4	Unkn	POWR1_WITH_TE_MM_SEED	21.0549
E10	SYBR	SUC4	Unkn	POWR1_WITHOUT_TE_MM_SC	19.6108
E11	SYBR	SUC4	Unkn	POWR1_WITHOUT_TE_MM_SC	19.565
E12	SYBR	SUC4	Unkn	POWR1_WITHOUT_TE_MM_SC	19.5846
E13	SYBR	SUC4	Unkn	POWR1_WITHOUT_TE_MM_COT	25.101
E14	SYBR	SUC4	Unkn	POWR1_WITHOUT_TE_MM_COT	25.1183
E15	SYBR	SUC4	Unkn	POWR1_WITHOUT_TE_MM_COT	25.0569
E16	SYBR	SUC4	Unkn	POWR1_WITHOUT_TE_MM_SEED	20.7046
E17	SYBR	SUC4	Unkn	POWR1_WITHOUT_TE_MM_SEED	20.8368
E18	SYBR	SUC4	Unkn	POWR1_WITHOUT_TE_MM_SEED	21.2382
G01	SYBR	WRI1a	Unkn	POWR1_WITH_TE_MM_SC	29.7304
G02	SYBR	WRI1a	Unkn	POWR1_WITH_TE_MM_SC	29.8244
G03	SYBR	WRI1a	Unkn	POWR1_WITH_TE_MM_SC	29.6759
G04	SYBR	WRI1a	Unkn	POWR1_WITH_TE_MM_COT	25.2041
G05	SYBR	WRI1a	Unkn	POWR1_WITH_TE_MM_COT	25.2708
G06	SYBR	WRI1a	Unkn	POWR1_WITH_TE_MM_COT	25.2866
G07	SYBR	WRI1a	Unkn	POWR1_WITH_TE_MM_SEED	24.5283
G08	SYBR	WRI1a	Unkn	POWR1_WITH_TE_MM_SEED	24.3716
G09	SYBR	WRI1a	Unkn	POWR1_WITH_TE_MM_SEED	24.4096
G10	SYBR	WRI1a	Unkn	POWR1_WITHOUT_TE_MM_SC	29.8433
G11	SYBR	WRI1a	Unkn	POWR1_WITHOUT_TE_MM_SC	29.6435
G12	SYBR	WRI1a	Unkn	POWR1_WITHOUT_TE_MM_SC	29.6266
G13	SYBR	WRI1a	Unkn	POWR1_WITHOUT_TE_MM_COT	25.1128
G14	SYBR	WRI1a	Unkn	POWR1_WITHOUT_TE_MM_COT	25.1017
G15	SYBR	WRI1a	Unkn	POWR1_WITHOUT_TE_MM_COT	25.3553
G16	SYBR	WRI1a	Unkn	POWR1_WITHOUT_TE_MM_SEED	24.5278
G17	SYBR	WRI1a	Unkn	POWR1_WITHOUT_TE_MM_SEED	24.4482
G18	SYBR	WRI1a	Unkn	POWR1_WITHOUT_TE_MM_SEED	24.4433
H01	SYBR	ABI3b	Unkn	POWR1_WITH_TE_MM_SC	27.1692
H02	SYBR	ABI3b	Unkn	POWR1_WITH_TE_MM_SC	27.3317
H03	SYBR	ABI3b	Unkn	POWR1_WITH_TE_MM_SC	27.1629
H04	SYBR	ABI3b	Unkn	POWR1_WITH_TE_MM_COT	23.7121
H05	SYBR	ABI3b	Unkn	POWR1_WITH_TE_MM_COT	23.7268
H06	SYBR	ABI3b	Unkn	POWR1_WITH_TE_MM_COT	23.5844
H07	SYBR	ABI3b	Unkn	POWR1_WITH_TE_MM_SEED	22.8011
H08	SYBR	ABI3b	Unkn	POWR1_WITH_TE_MM_SEED	22.8086
H09	SYBR	ABI3b	Unkn	POWR1_WITH_TE_MM_SEED	22.9859
H10	SYBR	ABI3b	Unkn	POWR1_WITHOUT_TE_MM_SC	26.2309
H11	SYBR	ABI3b	Unkn	POWR1_WITHOUT_TE_MM_SC	26.3343
H12	SYBR	ABI3b	Unkn	POWR1_WITHOUT_TE_MM_SC	26.3499
H13	SYBR	ABI3b	Unkn	POWR1_WITHOUT_TE_MM_COT	23.1156
H14	SYBR	ABI3b	Unkn	POWR1_WITHOUT_TE_MM_COT	23.1191
H15	SYBR	ABI3b	Unkn	POWR1_WITHOUT_TE_MM_COT	23.0187
H16	SYBR	ABI3b	Unkn	POWR1_WITHOUT_TE_MM_SEED	22.3804
H17	SYBR	ABI3b	Unkn	POWR1_WITHOUT_TE_MM_SEED	22.4189
H18	SYBR	ABI3b	Unkn	POWR1_WITHOUT_TE_MM_SEED	22.3515
I01	SYBR	ABI5	Unkn	POWR1_WITH_TE_MM_SC	26.693
I02	SYBR	ABI5	Unkn	POWR1_WITH_TE_MM_SC	26.8074
I03	SYBR	ABI5	Unkn	POWR1_WITH_TE_MM_SC	26.5745
I04	SYBR	ABI5	Unkn	POWR1_WITH_TE_MM_COT	25.3271
I05	SYBR	ABI5	Unkn	POWR1_WITH_TE_MM_COT	25.2402
I06	SYBR	ABI5	Unkn	POWR1_WITH_TE_MM_COT	25.31
I07	SYBR	ABI5	Unkn	POWR1_WITH_TE_MM_SEED	24.5659
I08	SYBR	ABI5	Unkn	POWR1_WITH_TE_MM_SEED	24.6001
I09	SYBR	ABI5	Unkn	POWR1_WITH_TE_MM_SEED	24.6278
I10	SYBR	ABI5	Unkn	POWR1_WITHOUT_TE_MM_SC	27.0288
I11	SYBR	ABI5	Unkn	POWR1_WITHOUT_TE_MM_SC	27.1446
I12	SYBR	ABI5	Unkn	POWR1_WITHOUT_TE_MM_SC	27.0848
I13	SYBR	ABI5	Unkn	POWR1_WITHOUT_TE_MM_COT	24.7701
I14	SYBR	ABI5	Unkn	POWR1_WITHOUT_TE_MM_COT	25.0036
I15	SYBR	ABI5	Unkn	POWR1_WITHOUT_TE_MM_COT	24.9245
I16	SYBR	ABI5	Unkn	POWR1_WITHOUT_TE_MM_SEED	24.0185
I17	SYBR	ABI5	Unkn	POWR1_WITHOUT_TE_MM_SEED	24.0649
I18	SYBR	ABI5	Unkn	POWR1_WITHOUT_TE_MM_SEED	24.0938
J01	SYBR	OLEO1	Unkn	POWR1_WITH_TE_MM_SC	26.8554
J02	SYBR	OLEO1	Unkn	POWR1_WITH_TE_MM_SC	27.009
J03	SYBR	OLEO1	Unkn	POWR1_WITH_TE_MM_SC	26.7085
J04	SYBR	OLEO1	Unkn	POWR1_WITH_TE_MM_COT	21.3513
J05	SYBR	OLEO1	Unkn	POWR1_WITH_TE_MM_COT	21.3805
J06	SYBR	OLEO1	Unkn	POWR1_WITH_TE_MM_COT	21.3133
J07	SYBR	OLEO1	Unkn	POWR1_WITH_TE_MM_SEED	21.6764
J08	SYBR	OLEO1	Unkn	POWR1_WITH_TE_MM_SEED	21.6223
J09	SYBR	OLEO1	Unkn	POWR1_WITH_TE_MM_SEED	21.734
J10	SYBR	OLEO1	Unkn	POWR1_WITHOUT_TE_MM_SC	26.8416
J11	SYBR	OLEO1	Unkn	POWR1_WITHOUT_TE_MM_SC	26.8488
J12	SYBR	OLEO1	Unkn	POWR1_WITHOUT_TE_MM_SC	26.6295
J13	SYBR	OLEO1	Unkn	POWR1_WITHOUT_TE_MM_COT	21.1593
J14	SYBR	OLEO1	Unkn	POWR1_WITHOUT_TE_MM_COT	21.0788
J15	SYBR	OLEO1	Unkn	POWR1_WITHOUT_TE_MM_COT	21.2421
J16	SYBR	OLEO1	Unkn	POWR1_WITHOUT_TE_MM_SEED	20.3321
J17	SYBR	OLEO1	Unkn	POWR1_WITHOUT_TE_MM_SEED	20.386
J18	SYBR	OLEO1	Unkn	POWR1_WITHOUT_TE_MM_SEED	20.3229
K01	SYBR	DGAT1A	Unkn	POWR1_WITH_TE_MM_SC	24.4992
K02	SYBR	DGAT1A	Unkn	POWR1_WITH_TE_MM_SC	24.473
K03	SYBR	DGAT1A	Unkn	POWR1_WITH_TE_MM_SC	24.4755
K04	SYBR	DGAT1A	Unkn	POWR1_WITH_TE_MM_COT	24.0992
K05	SYBR	DGAT1A	Unkn	POWR1_WITH_TE_MM_COT	24.1086
K06	SYBR	DGAT1A	Unkn	POWR1_WITH_TE_MM_COT	24.15
K07	SYBR	DGAT1A	Unkn	POWR1_WITH_TE_MM_SEED	23.9594
K08	SYBR	DGAT1A	Unkn	POWR1_WITH_TE_MM_SEED	23.8407
K09	SYBR	DGAT1A	Unkn	POWR1_WITH_TE_MM_SEED	23.7802
K10	SYBR	DGAT1A	Unkn	POWR1_WITHOUT_TE_MM_SC	25.303
K11	SYBR	DGAT1A	Unkn	POWR1_WITHOUT_TE_MM_SC	25.3047
K12	SYBR	DGAT1A	Unkn	POWR1_WITHOUT_TE_MM_SC	25.2586
K13	SYBR	DGAT1A	Unkn	POWR1_WITHOUT_TE_MM_COT	24.4922
K14	SYBR	DGAT1A	Unkn	POWR1_WITHOUT_TE_MM_COT	24.5326
K15	SYBR	DGAT1A	Unkn	POWR1_WITHOUT_TE_MM_COT	24.5276
K16	SYBR	DGAT1A	Unkn	POWR1_WITHOUT_TE_MM_SEED	23.5868
K17	SYBR	DGAT1A	Unkn	POWR1_WITHOUT_TE_MM_SEED	23.4449
K18	SYBR	DGAT1A	Unkn	POWR1_WITHOUT_TE_MM_SEED	23.3627
L01	SYBR	BCAT-2	Unkn	POWR1_WITH_TE_MM_SC	26.2735
L02	SYBR	BCAT-2	Unkn	POWR1_WITH_TE_MM_SC	26.5588
L03	SYBR	BCAT-2	Unkn	POWR1_WITH_TE_MM_SC	26.5336
L04	SYBR	BCAT-2	Unkn	POWR1_WITH_TE_MM_COT	31.8294
L05	SYBR	BCAT-2	Unkn	POWR1_WITH_TE_MM_COT	31.3629
L06	SYBR	BCAT-2	Unkn	POWR1_WITH_TE_MM_COT	31.5383
L07	SYBR	BCAT-2	Unkn	POWR1_WITH_TE_MM_SEED	31.7112
L08	SYBR	BCAT-2	Unkn	POWR1_WITH_TE_MM_SEED	31.9118
L09	SYBR	BCAT-2	Unkn	POWR1_WITH_TE_MM_SEED	32.382
L10	SYBR	BCAT-2	Unkn	POWR1_WITHOUT_TE_MM_SC	33.2231
L11	SYBR	BCAT-2	Unkn	POWR1_WITHOUT_TE_MM_SC	33.7451
L12	SYBR	BCAT-2	Unkn	POWR1_WITHOUT_TE_MM_SC
L13	SYBR	BCAT-2	Unkn	POWR1_WITHOUT_TE_MM_COT	34.3399
L14	SYBR	BCAT-2	Unkn	POWR1_WITHOUT_TE_MM_COT	34.1614
L15	SYBR	BCAT-2	Unkn	POWR1_WITHOUT_TE_MM_COT	33.6276
L16	SYBR	BCAT-2	Unkn	POWR1_WITHOUT_TE_MM_SEED	34.2129
L17	SYBR	BCAT-2	Unkn	POWR1_WITHOUT_TE_MM_SEED	34.05
L18	SYBR	BCAT-2	Unkn	POWR1_WITHOUT_TE_MM_SEED	33.2221
M01	SYBR	AAE5	Unkn	POWR1_WITH_TE_MM_SC	25.6955
M02	SYBR	AAE5	Unkn	POWR1_WITH_TE_MM_SC	25.9062
M03	SYBR	AAE5	Unkn	POWR1_WITH_TE_MM_SC	25.9074
M04	SYBR	AAE5	Unkn	POWR1_WITH_TE_MM_COT	29.3669
M05	SYBR	AAE5	Unkn	POWR1_WITH_TE_MM_COT	29.1328
M06	SYBR	AAE5	Unkn	POWR1_WITH_TE_MM_COT	29.3533
M07	SYBR	AAE5	Unkn	POWR1_WITH_TE_MM_SEED	28.1971
M08	SYBR	AAE5	Unkn	POWR1_WITH_TE_MM_SEED	28.1529
M09	SYBR	AAE5	Unkn	POWR1_WITH_TE_MM_SEED	28.0106
M10	SYBR	AAE5	Unkn	POWR1_WITHOUT_TE_MM_SC	27.5171
M11	SYBR	AAE5	Unkn	POWR1_WITHOUT_TE_MM_SC	27.4248
M12	SYBR	AAE5	Unkn	POWR1_WITHOUT_TE_MM_SC	27.2409
M13	SYBR	AAE5	Unkn	POWR1_WITHOUT_TE_MM_COT	28.611
M14	SYBR	AAE5	Unkn	POWR1_WITHOUT_TE_MM_COT	28.5379
M15	SYBR	AAE5	Unkn	POWR1_WITHOUT_TE_MM_COT	28.379
M16	SYBR	AAE5	Unkn	POWR1_WITHOUT_TE_MM_SEED	27.3828
M17	SYBR	AAE5	Unkn	POWR1_WITHOUT_TE_MM_SEED	27.5312
M18	SYBR	AAE5	Unkn	POWR1_WITHOUT_TE_MM_SEED	27.6796
N01	SYBR	GPAT9	Unkn	POWR1_WITH_TE_MM_SC	24.7874
N02	SYBR	GPAT9	Unkn	POWR1_WITH_TE_MM_SC	24.8052
N03	SYBR	GPAT9	Unkn	POWR1_WITH_TE_MM_SC	24.7194
N04	SYBR	GPAT9	Unkn	POWR1_WITH_TE_MM_COT	25.4217
N05	SYBR	GPAT9	Unkn	POWR1_WITH_TE_MM_COT	25.4592
N06	SYBR	GPAT9	Unkn	POWR1_WITH_TE_MM_COT	25.5116
N07	SYBR	GPAT9	Unkn	POWR1_WITH_TE_MM_SEED	24.0564
N08	SYBR	GPAT9	Unkn	POWR1_WITH_TE_MM_SEED	24.0609
N09	SYBR	GPAT9	Unkn	POWR1_WITH_TE_MM_SEED	24.0462
N10	SYBR	GPAT9	Unkn	POWR1_WITHOUT_TE_MM_SC	24.4186
N11	SYBR	GPAT9	Unkn	POWR1_WITHOUT_TE_MM_SC	24.422
N12	SYBR	GPAT9	Unkn	POWR1_WITHOUT_TE_MM_SC	24.363
N13	SYBR	GPAT9	Unkn	POWR1_WITHOUT_TE_MM_COT	24.7925
N14	SYBR	GPAT9	Unkn	POWR1_WITHOUT_TE_MM_COT	24.8425
N15	SYBR	GPAT9	Unkn	POWR1_WITHOUT_TE_MM_COT	24.9019
N16	SYBR	GPAT9	Unkn	POWR1_WITHOUT_TE_MM_SEED	23.8832
N17	SYBR	GPAT9	Unkn	POWR1_WITHOUT_TE_MM_SEED	23.6133
N18	SYBR	GPAT9	Unkn	POWR1_WITHOUT_TE_MM_SEED	23.8782
O01	SYBR	CYP2	Unkn	POWR1_WITH_TE_MM_SC	21.804
O02	SYBR	CYP2	Unkn	POWR1_WITH_TE_MM_SC	21.7824
O03	SYBR	CYP2	Unkn	POWR1_WITH_TE_MM_SC	21.7726
O04	SYBR	CYP2	Unkn	POWR1_WITH_TE_MM_COT	21.9378
O05	SYBR	CYP2	Unkn	POWR1_WITH_TE_MM_COT	22.0018
O06	SYBR	CYP2	Unkn	POWR1_WITH_TE_MM_COT	21.9471
O07	SYBR	CYP2	Unkn	POWR1_WITH_TE_MM_SEED	19.7637
O08	SYBR	CYP2	Unkn	POWR1_WITH_TE_MM_SEED	19.5658
O09	SYBR	CYP2	Unkn	POWR1_WITH_TE_MM_SEED	19.5561
O10	SYBR	CYP2	Unkn	POWR1_WITHOUT_TE_MM_SC	20.4248
O11	SYBR	CYP2	Unkn	POWR1_WITHOUT_TE_MM_SC	20.4507
O12	SYBR	CYP2	Unkn	POWR1_WITHOUT_TE_MM_SC	20.5298
O13	SYBR	CYP2	Unkn	POWR1_WITHOUT_TE_MM_COT	20.209
O14	SYBR	CYP2	Unkn	POWR1_WITHOUT_TE_MM_COT	20.2685
O15	SYBR	CYP2	Unkn	POWR1_WITHOUT_TE_MM_COT	20.2432
O16	SYBR	CYP2	Unkn	POWR1_WITHOUT_TE_MM_SEED	19.8111
O17	SYBR	CYP2	Unkn	POWR1_WITHOUT_TE_MM_SEED	20.0848
O18	SYBR	CYP2	Unkn	POWR1_WITHOUT_TE_MM_SEED

## Sheet: Figure3a
Oil			Protein			Seed weight
WT	UbiOE-1	UbiOE-2	WT	UbiOE-1	UbiOE-2	WT	UbiOE-1	UbiOE-2
21.33	17.12	17.92	38.09	39.84	42.2	12.51	9.39	11.39
18.92	15.26	16.93	37.28	39.72	42.69	11.05	7.84	8.89
21.39	19.23	16.07	38.44	39.64	42.68	13.32	9.73	8.04
21.31	19.1	16.95	38.89	39.44	43.65	16.34	9.44	6.42
18.95	18.98		38.89	39.16		8.89	9.18
	18.45			39.15			8.17

## Sheet: Figure3b
Oil		Protein		Seed weight
WT	Nat-OE	WT	Nat-OE	WT	Nat-OE
19.44	19.1	37.38	40.72	19.1228	17.8612
20.18	18.74	37.08	41.56	20.0258	20.5253
19.78	16.31	36.45	44.69	19.8595	18.3203
19.43	18.69	37.1	41.35	19.3712	20.5216
19.07	18.86	38.4	41.49	21.0686	21.7721
19.57	18.34	37.52	41.96	20.9374	25.5205
20.01	16.75	38.67	44.58	23.6195	18.989
19.05	18.64	38.59	41.28	18.5184	23.3815
20.46	18.2	36.49	41.4	18.4639	20.0686
18.74	18.93	38.11	40.61	17.39	18.5663
	19.05		40.74		23.1756
	17.57		43.58		21.3076
	18.64		41.59		24.7174
	17.47		43.45		20.4752
	18.28		42.08		22.7067
	17.13		44.85		22.2924
	17.5		43.17		20.1856

## Sheet: Figure4a
Figure4a	Taxa	PC1	PC2	PC3	PC4	PC5
	G00002	15.2511	-50.513065	1.42091	-3.38304	1.81895
	G00004	-31.5038	-6.5390296	25.7173	1.19306	-1.30372
	G00008	2.87005	-29.532076	-9.55816	-12.0829	-7.06166
	G00009	-13.3735	1.7038672	-10.3304	-2.00958	-12.0211
	G00023	-20.7551	20.42633	-28.6671	-0.172586	-7.84979
	G00024	-17.7688	17.249035	-27.3824	-2.43957	-11.5437
	G00026	-16.3208	23.833866	-27.397	1.86583	-8.34017
	G00027	1.67023	-25.1188	-6.5018	-8.92788	-2.27202
	G00030	-19.0601	24.52589	-28.101	3.9297	-4.6277
	G00031	51.3634	11.643258	5.6735	1.44781	1.97436
	G00032	-19.0307	24.413029	-28.092	2.70325	-7.43565
	G00033	-25.5117	-6.752554	8.40424	-7.91634	6.76873
	G00035	-19.0187	22.318966	-25.9945	0.227535	-11.1048
	G00036	-17.0099	23.573374	-27.9013	-0.233438	-6.99798
	G00037	19.6822	-31.585825	-4.92471	-3.47585	-3.82012
	G00040	55.6468	15.254684	6.19168	-1.13047	2.98745
	G00042	5.51739	4.414933	-11.6144	0.12967	-9.22004
	G00044	45.1982	17.508295	3.05222	2.08446	-3.68303
	G00048	38.2137	20.821022	-2.70437	0.551715	-7.29671
	G00049	27.3066	15.877893	-6.79916	1.72655	-10.9564
	G00050	37.9974	22.206255	-2.66938	0.0790792	-8.57188
	G00051	38.8215	22.007618	-1.93045	1.13061	-7.10279
	G00054	38.6805	20.275248	-0.849367	2.05355	-5.28597
	G00056	38.846	22.001474	-1.94854	1.12667	-7.10264
	G00059	39.7059	19.498152	-2.11286	0.415429	-4.92764
	G00060	39.9671	20.609457	-3.02687	3.07202	-6.17772
	G00061	51.0911	11.810658	5.8851	1.64352	1.93297
	G00063	-18.945	16.089539	-24.7678	3.51601	-9.05269
	G00067	-14.7995	8.574319	-26.4689	3.37364	-11.6676
	G00068	-17.3828	9.731724	-25.8335	3.24687	-13.2581
	G00070	-17.9755	14.388752	-26.8271	4.13231	-13.1623
	G00072	-19.3696	13.73944	-25.4976	-0.179588	-11.3261
	G00073	-36.9506	1.0245109	52.2098	8.11431	-26.1671
	G00074	-18.9526	24.890402	-32.1299	3.92388	-6.61889
	G00075	18.2626	-64.69452	-4.54617	-12.8941	-2.01737
	G00076	-4.80962	-21.199816	-22.1143	6.29722	-1.32358
	G00077	-34.5313	-3.590369	47.5066	6.81593	-16.5551
	G00078	22.6081	-58.020126	0.296169	-6.80102	-5.73
	G00079	40.9838	21.429302	-1.76351	1.15844	-5.5024
	G00080	40.7799	22.66805	-1.78966	1.50306	-7.49482
	G00082	39.4661	21.583666	-2.75551	2.15862	-6.11023
	G00083	40.1327	22.121931	-1.49956	1.91578	-6.94296
	G00087	42.0216	19.883945	0.360183	2.62208	-3.47418
	G00089	42.8426	20.061773	0.989961	1.20461	-4.47351
	G00091	37.7598	22.151035	-2.72353	0.0899475	-8.5012
	G00092	49.8609	16.954159	3.21338	0.127877	0.837754
	G00093	49.1934	17.71991	3.3878	-0.362143	0.757265
	G00095	49.7297	17.414843	4.31331	-0.148171	0.659555
	G00097	48.7916	16.89555	5.04521	1.43058	-0.537123
	G00098	46.1004	19.363258	2.15998	1.69974	-3.32682
	G00100	48.8664	18.541714	3.89933	0.818786	-0.195642
	G00101	48.9781	17.784388	4.85368	-0.210451	-1.00457
	G00105	46.7448	17.810957	2.89425	-0.330352	-2.18528
	G00106	47.3715	17.654257	3.0462	0.65496	-1.67653
	G00107	50.6321	16.205278	4.1275	1.84035	-2.2396
	G00108	40.3506	19.143984	0.163727	1.9509	-3.78758
	G00110	57.9521	11.664944	9.44837	0.579994	3.01784
	G00111	54.0425	8.127707	9.83367	1.33443	3.09262
	G00112	54.2082	9.443099	10.2649	1.05001	2.44538
	G00114	-25.5345	5.5536404	0.396943	-4.41505	2.34469
	G00115	20.7369	-67.04931	2.30504	-7.0153	-2.02751
	G00116	-15.3375	14.752849	-24.6571	0.718048	-11.6233
	G00117	-18.122	16.487827	-25.9666	2.70059	-12.6819
	G00118	-18.7503	24.828888	-32.206	4.50736	-6.6711
	G00119	-13.3191	14.74521	-27.51	3.62977	-9.41339
	G00121	-21.7662	19.853968	-25.5853	0.148147	-11.1111
	G00122	-17.1635	23.360794	-29.6812	2.57657	-9.27212
	G00124	-17.5554	21.819008	-28.1321	5.82595	-5.79822
	G00125	0.476711	-33.237923	-15.0127	7.38559	-3.291
	G00126	-14.5729	23.996918	-28.4748	1.92123	-5.78162
	G00127	23.2645	-56.429214	1.38128	-7.4621	-2.95975
	G00130	-26.3073	13.84842	-11.033	-11.0132	-9.35736
	G00133	-17.416	25.4698	-29.6689	3.87317	-9.80841
	G00134	-15.714	20.803232	-30.57	6.6214	-4.66773
	G00136	56.398	13.210528	8.15192	-2.04836	4.14912
	G00138	49.7178	17.845234	2.61702	-0.305269	-0.682613
	G00139	49.6833	16.465942	3.87016	0.175014	-0.28101
	G00140	49.7403	18.104664	4.62937	1.95718	-0.0849167
	G00142	51.8535	16.548042	4.484	-1.45251	-0.282064
	G00145	10.5986	5.3996344	-16.2237	-1.52322	-9.53647
	G00146	50.5737	14.928031	4.0088	0.32741	-0.710716
	G00147	50.804	16.975607	5.43188	-0.802611	-3.49819
	G00148	51.7572	15.30358	5.47105	0.456701	-0.735884
	G00149	50.211	16.20997	3.17263	1.22909	-1.62434
	G00150	46.4648	18.643044	2.76065	2.63115	-4.19522
	G00151	50.6723	17.308172	3.93951	0.655317	-0.858333
	G00152	50.0972	18.44295	3.91852	1.31056	-2.57985
	G00154	-3.5807	-12.275064	-16.9577	-1.7105	-11.7634
	G00155	-17.1589	14.463147	-21.0004	8.75968	-12.1115
	G00157	-5.84799	-7.729617	-16.9765	2.55803	-11.0117
	G00158	-35.5005	5.3993287	43.4241	22.2352	-16.3211
	G00162	-30.9161	8.352385	7.68935	-10.5744	0.491647
	G00163	3.24678	-35.41892	-8.12739	-5.92802	-11.1154
	G00164	-4.0042	-27.63728	-13.2269	-0.834915	-3.48794
	G00165	24.1077	-58.674416	0.682527	-8.0523	-4.52053
	G00166	24.4774	-60.151398	3.16932	-6.72887	-5.95621
	G00168	16.8557	-65.89179	0.125473	-5.79855	-4.02008
	G00169	22.41	-64.8268	-3.78485	-12.0411	-0.504289
	G00171	16.803	-62.164207	-2.17604	-8.98138	0.810424
	G00172	-20.7372	-8.499509	10.7981	-4.82409	19.1734
	G00174	18.1458	-48.701855	-3.84967	-8.32673	-8.52494
	G00176	-23.4504	13.795836	-0.56802	-21.9938	-8.19234
	G00179	-14.4115	12.057986	-22.8465	-5.27407	-7.2445
	G00180	16.7507	-62.19448	-2.1989	-9.01291	0.766007
	G00185	53.4665	2.3334389	11.5214	-0.0557912	5.03196
	G00186	10.08	-52.851665	-5.52385	-1.08162	-3.60922
	G00187	57.3043	12.712858	9.31014	-2.22079	4.62981
	G00188	57.9144	11.682502	11.7602	-0.546416	1.86344
	G00189	30.7073	3.093979	-0.335112	-1.736	-0.724843
	G00190	-24.6703	3.7304664	-4.83177	-20.9133	-4.94584
	G00191	-22.651	16.275734	-15.4477	-26.9946	-9.79618
	G00194	-17.8882	-7.9033704	5.3569	-1.94589	11.8526
	G00195	57.768	12.810312	8.67022	-2.70078	4.23038
	G00197	58.4019	12.883848	11.028	0.313638	4.46259
	G00198	57.6549	13.3215885	10.9681	0.489714	3.84869
	G00199	54.1785	7.241445	9.60482	-0.839398	2.19886
	G00201	18.472	-61.24978	1.31679	-8.4398	-2.41874
	G00202	-24.7358	-4.081918	6.13116	-8.86169	0.144607
	G00206	58.1366	-10.057208	15.2858	-1.09629	12.065
	G00212	11.5766	-49.544613	-5.45235	-4.66246	-2.44134
	G00213	65.1146	12.978163	11.1983	-1.08882	3.42308
	G00214	-17.6371	3.4005768	-17.0878	12.901	36.3689
	G00215	-30.1426	-4.019362	19.4424	-10.0099	-0.468964
	G00218	51.602	16.445807	4.75992	0.506768	-0.0398894
	G00219	60.3691	13.646051	3.94364	-2.12068	2.47685
	G00221	57.9895	12.446477	8.37334	-2.11509	3.40171
	G00222	58.2472	13.745752	10.5096	0.420818	3.90307
	G00225	-19.5796	3.7661605	-19.4671	5.48497	16.3505
	G00227	58.1357	10.572479	10.6045	0.167619	3.01665
	G00229	58.6082	-8.936714	13.8096	-0.650848	10.6278
	G00230	54.3141	-18.11986	12.6094	-1.46428	8.34388
	G00231	57.7556	-11.641872	14.5194	-1.61518	14.1518
	G00234	-4.73149	-25.949902	-11.3804	-8.63721	-5.07189
	G00236	50.1774	18.153683	3.03336	0.0361145	-0.0077798
	G00243	-2.02475	-27.287985	-8.62634	-25.2129	-5.18622
	G00244	-22.655	22.074865	-22.4155	-18.6776	-8.61512
	G00246	34.3013	20.401983	-4.04444	0.775847	-6.0384
	G00248	40.5396	20.126602	-1.07196	0.127634	-3.55878
	G00249	42.3939	20.195723	0.33876	1.22943	-4.11207
	G00250	42.6636	19.235926	-0.539605	2.86718	-5.06001
	G00251	-17.3568	-3.7306216	-8.12978	-10.4467	-2.26923
	G00253	57.6828	13.14314	7.91267	-0.794549	2.24358
	G00256	-29.0281	10.080033	7.83352	-30.1478	-1.23841
	G00257	-22.6617	7.3762937	-14.3299	3.17703	50.2709
	G00260	-33.1473	7.933251	17.9002	-33.2076	-2.87175
	G00261	-33.321	4.7703567	21.9301	21.1912	16.6178
	G00263	-24.6909	3.2234874	-4.08074	4.80746	42.9689
	G00266	-27.6564	9.635294	-8.84899	-16.5829	-7.85517
	G00267	-23.4969	-2.5648296	1.00959	-11.1835	5.34883
	G00268	-29.1882	2.4495497	17.7008	-25.8092	1.64652
	G00269	-24.4513	-7.6250515	15.5766	-6.66657	-3.7925
	G00270	57.9391	13.421181	10.7336	0.206415	4.0477
	G00272	57.9082	14.302533	7.76471	0.319816	0.96475
	G00273	58.0616	13.205028	8.2189	-2.35594	4.33703
	G00274	57.1617	13.86145	7.21175	-0.747804	3.03885
	G00278	-22.5832	0.9096986	-9.17915	14.6669	34.0006
	G00280	-24.2025	-1.6972128	12.4435	1.40822	20.5122
	G00281	-34.0301	5.6086698	20.1911	14.5113	8.36354
	G00283	-30.1421	6.430455	21.6592	-5.12193	-3.36005
	G00284	-30.385	-4.260925	31.4451	-0.544684	-9.00253
	G00286	-39.5865	2.5301876	53.0879	30.8485	-25.9364
	G00287	-27.8045	7.324198	9.96511	-38.9743	0.600433
	G00290	-33.8293	16.066343	3.74553	-58.4879	1.9311
	G00293	-39.7952	7.131199	53.7593	12.6789	-29.5676
	G00294	-38.6902	7.3338995	52.1219	11.0539	-28.7533
	G00295	-38.8374	6.6494946	53.7937	12.127	-30.7667
	G00296	-38.5183	5.5757017	54.4151	11.554	-27.3284
	G00297	-39.9033	6.9691377	54.3272	12.3053	-30.1204
	G00299	-34.1419	15.195422	6.03369	-58.8032	2.07193
	G00300	-33.3949	15.327229	4.91276	-56.7356	1.69284
	G00301	-34.1523	15.232089	5.99202	-58.5332	1.94912
	G00302	-34.4257	15.332394	6.72124	-56.8482	1.0634
	G00303	-32.2834	16.518747	5.29825	-58.3599	1.41489
	G00304	53.447	12.760013	6.32351	-0.748748	1.22892
	G00305	-40.0883	5.0452585	49.5993	33.5562	-24.4835
	G00306	-29.2159	7.2248945	9.12378	-6.97435	-19.2345
	G00307	-24.8335	-5.795812	11.1628	-7.43637	13.1072
	G00310	-28.8811	-11.855844	30.1486	-8.6766	6.80276
	G00311	-24.346	1.56068	10.3393	-35.1734	1.34224
	G00312	5.73364	-46.620987	-0.575262	2.6681	-6.47322
	G00313	-2.13362	-34.473873	-8.63025	-0.900015	-6.05199
	G00315	-17.7534	22.78465	-31.4923	7.35324	-5.98769
	G00316	-28.9415	-11.779951	30.1589	-8.61216	6.76038
	G00317	14.6374	-61.057632	0.24977	-4.61818	-2.11119
	G00320	-34.717	-3.8776555	46.7251	6.91766	-16.3132
	G00323	-28.8754	17.053978	-9.14498	-51.9579	-4.35736
	G00324	-16.5279	25.145016	-27.9044	3.44172	-3.74245
	G00326	-27.8947	1.0170201	-0.286746	-8.49993	13.0392
	G00327	20.2082	-66.57458	-5.60476	-11.6255	-1.85165
	G00328	-29.1312	7.244003	9.09951	-7.02311	-19.2763
	G00329	23.5878	-65.99104	1.44109	-6.00149	-1.7809
	G00330	-2.05969	-22.648891	-10.1898	-7.166	-8.70706
	G00333	-14.3282	-0.38917527	-26.847	22.2966	11.2305
	G00334	-20.9719	19.272688	-21.917	-0.377489	-5.37791
	G00336	-19.7912	-0.06304706	-11.1213	10.6473	34.1666
	G00339	-18.9259	2.3445346	-12.0209	8.24877	35.3279
	G00340	-30.9329	-2.38616	17.9081	-11.6494	20.1076
	G00347	-29.6061	0.041384045	17.4167	-10.8522	9.4521
	G00348	-27.5585	-2.967981	21.4236	-11.0901	12.1734
	G00352	-34.3224	2.6419368	42.0598	17.6903	-18.3814
	G00354	-28.1328	-0.82676387	20.0782	-13.2495	8.8769
	G00358	-27.8363	6.6537776	9.391	-47.5326	1.26505
	G00364	-35.1948	8.189638	27.9556	16.2183	-4.32903
	G00366	-34.7123	15.140721	6.30562	-58.0963	1.78058
	G00371	-24.8358	15.770353	-5.36625	-33.9891	1.12078
	G00372	-26.8002	6.0409803	2.75558	-10.2901	3.13669
	G00373	-26.5552	7.670508	-7.23299	7.1174	42.0063
	G00376	-40.5798	3.7310534	54.7632	32.8215	-25.7437
	G00378	-33.2631	2.5774207	34.3964	2.33763	-6.75292
	G00379	-27.4987	12.815107	-2.09267	-33.0345	-3.74488
	G00380	-30.4183	11.063645	9.94175	-20.0223	-9.87853
	G00381	-31.25	14.07359	2.88202	-32.1931	-1.5842
	G00386	-17.5273	1.7143728	-15.7584	8.98434	26.8322
	G00389	-24.6462	5.958441	-5.24856	4.30878	53.7103
	G00393	-19.9843	4.7127333	-13.1475	12.2555	32.8849
	G00400	19.676	-63.507122	0.625787	-8.2602	0.867231
	G00401	53.7078	15.117976	6.73243	1.59858	1.38183
	G00403	42.268	-30.514004	9.06037	-5.74439	3.20952
	G00406	-29.9589	4.100782	23.0429	-0.300092	28.0448
	G00412	-23.2665	-0.5415808	-2.00248	7.90911	30.8421
	G00417	-14.7625	-1.7329578	-19.3068	6.84971	-8.23617
	G00418	-17.9143	9.089464	-12.6249	-7.96212	-7.83697
	G00420	-20.4961	-12.3238325	4.48068	-6.90228	3.91289
	G00422	47.6721	15.703488	2.24228	1.1138	-2.23914
	G00423	48.3456	17.963326	4.07216	0.436566	-1.87105
	G00424	48.386	16.870977	2.5142	-0.702281	-1.42038
	G00425	48.4072	17.50231	2.97406	0.29411	-1.46276
	G00428	48.8252	17.375233	1.43036	0.378946	-2.08626
	G00429	-9.51968	-5.486627	-23.7658	5.30514	-7.92636
	G00430	-24.5871	12.265613	-4.76782	-15.0703	-10.2922
	G00432	-11.7579	1.6323321	-23.2223	10.5262	-9.51462
	G00437	25.1282	-61.195557	3.63034	-8.09184	-0.293064
	G00438	-15.5796	7.605959	-23.4317	6.02569	-9.27832
	G00439	-13.2335	-19.176132	-4.95704	-5.15981	-5.70266
	G00440	-5.10862	-23.485733	-5.18621	-9.25294	-4.75567
	G00442	23.0556	-56.116173	-1.28251	-5.74741	-3.36559
	G00443	26.0028	-51.912956	1.06862	-4.95474	-5.08141
	G00444	13.4279	-39.96917	-4.67501	-2.33944	-7.32568
	G00445	-8.14374	-12.268348	-15.1616	-5.39757	-3.38407
	G00446	-5.9283	-18.963324	-13.3861	-5.82032	-3.09051
	G00447	-5.97013	-18.93557	-13.4086	-5.80789	-3.09184
	G00448	-4.01347	-22.10943	-10.8682	-6.31375	-4.97317
	G00449	21.8071	-56.621292	4.22103	-7.23138	-5.58458
	G00450	-4.47061	-19.588717	-17.452	3.02567	-3.29829
	G00452	2.72611	-41.44584	-8.73692	2.62983	-4.79123
	G00453	25.2353	-50.968163	3.01224	-2.81882	-4.30553
	G00454	3.27852	-39.10299	-10.6734	2.81985	-5.06692
	G00455	-15.1561	-14.700893	-10.8519	2.79727	0.0909317
	G00456	-1.41722	-27.053339	-23.4806	11.223	0.626806
	G00457	-8.15308	-11.045769	-23.2017	11.436	-2.08835
	G00458	-1.5004	-28.118742	-19.718	11.8185	-9.81988
	G00459	-5.15153	-20.637236	-21.1538	16.3712	-9.25839
	G00460	-2.07775	-22.89548	-19.3988	13.0897	-10.2384
	G00461	4.82055	-44.615814	-10.9804	4.88092	-4.41408
	G00467	-21.7284	-12.853522	11.3352	-7.92197	0.949504
	G00470	58.0406	13.292603	8.47718	-1.66963	2.46932
	G00472	38.8246	-0.28932884	8.73502	-4.2997	-1.64544
	G00473	-11.9336	-7.5103827	-26.6217	16.2167	-4.74443
	G00475	-12.4394	0.34995413	-28.1474	16.1423	-1.75679
	G00477	-16.5493	3.078327	-26.3341	10.1079	-4.18565
	G00478	-8.27834	-5.529103	-31.5905	18.1996	-6.50661
	G00479	-14.2117	-1.5005004	-30.4024	11.6503	-1.50506
	G00480	-15.9646	4.844784	-24.765	8.7889	-10.9693
	G00482	-7.78108	-12.494314	-24.0586	12.2404	-5.98745
	G00485	-12.375	-5.2385273	-26.049	11.0566	-6.1943
	G00486	-14.9742	-0.64431727	-30.7873	13.2799	-5.05614
	G00487	2.70285	-19.286905	-18.0566	3.68823	-5.6671
	G00489	-11.0101	-5.09017	-26.7813	17.6249	0.665436
	G00490	-33.3246	16.122635	2.54624	-57.5331	1.62834
	G00491	-33.8261	15.779355	3.79	-56.0067	1.19608
	G00492	-34.2417	15.341178	4.89815	-58.3344	1.63964
	G00493	-34.1339	15.271595	5.30576	-58.3824	0.968607
	G00495	-39.8309	7.6377606	52.7549	12.3555	-29.648
	G00496	-39.6137	4.2506757	53.0287	31.1606	-24.7363
	G00497	-40.3319	3.4719791	54.323	32.8563	-25.7187
	G00498	-33.2432	15.213544	3.72739	-57.683	2.65579
	G00504	-34.9755	7.2922945	30.3687	10.4563	12.1159
	G00505	39.3217	19.431341	-0.958271	0.0397068	-5.46849
	G00506	-16.4728	23.50029	-24.6839	0.0763394	-8.63866
	G00507	-19.8109	25.186554	-28.1478	0.162478	-8.44208
	G00508	-9.63045	-2.1145782	-26.8958	14.7604	-7.44673
	G00510	-10.1304	-2.7069666	-23.4119	8.38176	-11.8098
	G00511	-13.4887	0.9410139	-24.7353	6.52271	-6.65517
	G00512	-10.133	-0.48650762	-29.4682	10.3117	-1.46603
	G00513	-11.4174	2.6306067	-27.2741	10.8047	-6.68969
	G00514	-10.8054	-6.386327	-25.8464	15.5739	-10.7717
	G00515	-16.3479	0.7652527	-24.3007	11.2188	-7.6644
	G00516	-13.9424	3.9190319	-27.8015	11.4255	-10.602
	G00517	-15.9296	0.056906495	-23.5038	4.2506	-8.33495
	G00518	-12.4372	-2.0484877	-24.9992	4.95207	-10.9909
	G00519	-9.31713	-1.5204072	-24.1241	9.87858	-5.90138
	G00520	-28.7091	3.861394	15.5923	4.19735	18.1999
	G00524	-31.0795	0.50428164	32.3718	3.97135	0.413118
	G00525	56.0505	14.643542	8.68507	0.738596	1.79213
	G00526	54.6877	-5.7395344	10.2461	-2.74563	6.16048
	G00527	56.5443	9.504415	12.2979	0.0177868	5.8295
	G00528	56.4981	9.499133	12.3204	0.0231387	5.8542
	G00529	55.9147	9.6400385	11.7235	0.219775	4.3623
	G00530	48.6425	-18.410091	11.539	-2.52908	9.03903
	G00531	50.597	-13.144037	9.8762	-1.01684	9.5391
	G00532	50.061	-19.05402	10.4492	-4.09193	10.7776
	G00533	56.6732	9.5005	12.262	0.00375514	5.86149
	G00535	-32.3592	3.6688523	31.2255	0.534022	6.8441
	G00538	7.06209	-46.124752	-8.21032	-1.26461	-3.53481
	G00539	-23.4033	-11.199645	22.857	7.07761	6.12964
	G00540	-18.5193	15.6369	-20.8034	4.79128	-10.6115
	G00541	-18.6189	16.553442	-20.2908	0.403236	-12.9275
	G00542	-15.3903	18.848946	-27.1253	-0.244527	-10.666
	G00543	-16.1662	13.090144	-23.2679	1.84959	-11.2721
	G00544	-21.1525	-4.589738	2.86562	-11.9754	6.2175
	G00545	-20.3968	4.232691	-17.8112	-6.14881	-2.76807
	G00546	-18.1986	-0.15704238	0.645348	-7.68733	-4.54248
	G00547	-19.4167	-7.488407	-8.9295	-4.02682	5.51867
	G00548	-15.7314	-10.8909025	-5.18286	-5.10782	-5.87014
	G00549	-24.3651	0.58762634	-1.56494	-2.96687	-6.40255
	G00550	-20.1451	8.666803	-19.7441	-1.81815	-7.26584
	G00551	23.2049	-57.654984	-0.383926	-8.103	-3.39903
	G00552	-30.7443	8.835329	-1.41204	-30.7686	5.17665
	G00553	-2.38455	-15.530905	-13.4932	-3.7007	-8.20464
	G00554	-5.66329	-9.37521	-25.1725	10.0695	-6.41144
	G00555	-10.5713	-4.6378484	-27.8235	13.4312	-8.22728
	G00556	1.18126	-30.529203	-17.7416	3.9727	-4.55131
	G00557	-13.4975	2.0457704	-27.142	17.5166	-3.89483
	G00558	-14.5333	2.9783163	-27.8817	8.59302	-7.08286
	G00559	-13.6123	-1.1299263	-25.7486	3.43854	-9.79043
	G00560	9.78569	-44.680733	-0.528042	-8.16481	-2.32046
	G00561	-33.9519	9.7016735	19.4984	-7.46036	-14.256
	G00566	-33.4832	7.883007	18.5509	-2.30777	22.5332
	G00569	-25.2816	10.516079	-13.9557	2.32945	32.2641
	G00570	-21.023	0.058032967	-6.25453	10.9184	29.1502
	G00571	-22.5614	2.4756062	-9.50317	4.14004	33.3757
	G00572	-27.3892	3.148465	-5.13147	2.51328	26.9967
	G00573	-18.8812	0.017764822	-14.426	18.9779	34.7062
	G00574	-25.3849	5.1830606	-13.689	8.65352	23.338
	G00577	-29.9266	3.9251509	18.4124	-1.62187	-1.26601
	G00578	-31.5613	6.391879	13.0185	-12.2528	3.41737
	G00579	-33.4859	4.627757	28.8072	26.297	-4.09354
	G00580	-33.1999	1.8094499	22.6188	10.8579	10.7812
	G00581	-28.3049	-1.4362044	19.1861	-13.193	0.232005
	G00582	-24.3111	2.8581111	11.6309	-15.871	-1.44953
	G00583	25.4732	1.5477602	6.03814	-8.64721	-4.57192
	G00584	15.5537	12.92821	8.73681	-20.6443	2.44786
	G00586	58.2161	14.230144	7.98098	-1.24575	2.55816
	G00587	-27.8852	4.3508196	18.5327	-2.87429	8.0005
	G00588	-31.741	2.6410084	31.6395	9.94813	8.07001
	G00590	-33.3155	8.502792	28.3151	16.2891	4.63718
	G00591	-36.1411	3.5401158	35.4316	17.6298	2.03303
	G00592	-21.7061	7.6938844	-13.9739	10.2862	37.0752
	G00594	-29.0406	-0.10596208	19.2719	2.60726	5.32351
	G00595	-35.9065	4.845381	32.373	4.38108	3.98074
	G00596	-24.0181	4.8392153	-6.13938	7.28086	29.0256
	G00597	-34.3721	8.503785	28.7616	11.2291	4.55205
	G00599	3.01357	-4.0080876	-15.4903	-7.55602	-3.20961
	G00600	-29.3537	5.1470637	5.60585	-9.8768	3.8142
	G00601	-16.7391	15.240715	-17.5172	-5.03404	-3.37792
	G00603	-23.4848	11.931127	-18.8149	-3.37688	-3.64642
	G00604	-20.066	3.9293108	-18.0896	-6.03442	-3.18407
	G00605	-19.0193	24.41275	-28.7845	-0.349052	-6.78164
	G00606	-21.1082	16.048355	-15.598	-9.83902	-9.97758
	G00607	10.789	-15.654467	2.63733	-0.435521	1.31009
	G00608	-18.0771	17.794693	-25.8974	-1.68604	-11.5549
	G00610	-22.3849	20.692791	-22.3461	-6.72992	-9.00205
	G00611	17.2292	-61.111713	1.79014	-8.16401	-1.53616
	G00613	-21.2631	-11.540101	0.0849785	-5.07448	11.7331
	G00614	15.5193	-60.078575	-2.17611	-5.18318	1.20251
	G00616	-15.0994	0.8859427	-3.85185	-14.114	-12.8387
	G00617	22.4015	-66.16661	0.28782	-9.56564	-1.01898
	G00620	19.7983	-62.590424	-1.49401	-6.16646	0.630391
	G00623	-33.3566	1.4418571	32.042	17.806	7.54139
	G00624	-35.0744	2.4185061	35.4301	16.8764	1.6532
	G00629	-32.7128	3.1828532	14.9414	15.9588	15.7206
	G00630	-25.8225	1.3529483	-5.30371	-10.805	4.04493
	G00631	-14.4851	-4.4011073	-22.8417	15.9888	-6.92727
	G00632	-18.6386	2.6091182	-9.7817	14.4371	25.0585
	G00633	-24.3902	7.84092	-15.1056	10.0979	28.2965
	G00634	-22.1815	5.3096056	-8.07226	17.2301	33.5129
	G00635	-30.911	-0.7324281	22.2763	15.8276	2.5525
	G00636	-27.8446	4.2143426	4.89317	15.1766	22.4251
	G00637	-31.7213	9.259665	14.1648	7.87262	10.1926
	G00638	-20.3413	7.4782023	-19.7713	17.4034	17.2088
	G00639	-24.1333	8.304406	-14.2982	10.6914	27.4836
	G00640	-28.649	1.1752446	15.0841	19.7738	3.36067
	G00641	-20.2373	-7.38028	-1.01445	5.08883	24.614
	G00642	-24.2373	7.628354	-12.108	12.3446	25.8739
	G00643	-27.932	6.489752	-11.3911	3.04995	30.1423
	G00644	-20.3035	-0.64582473	-13.323	17.2358	33.8357
	G00645	-25.5714	-3.4696596	6.17595	17.8319	-10.2775
	G00646	-22.0333	2.083138	-5.5035	14.8562	38.5789
	G00647	-29.2247	0.18804887	-0.319062	-14.5254	3.87706
	G00648	-28.9189	3.8992276	-4.65454	-8.89571	3.68424
	G00649	-30.0715	2.7700114	-0.354743	-12.532	0.564505
	G00650	-31.2829	1.4614366	24.964	14.3619	9.04675
	G00651	-11.9697	-5.0659256	-24.3679	6.75151	1.71774
	G00652	-12.8945	-7.925263	-24.423	18.6379	-4.01102
	G00653	16.1773	-59.309032	-0.694177	-3.39731	-1.21733
	G00654	-10.7362	-6.650729	-21.0396	3.99683	-1.06938
	G00655	-27.4705	9.257398	-1.19646	-20.7968	0.54569
	G00656	-29.5842	6.329158	4.90321	-8.08953	-5.18198
	G00657	-26.6101	10.045109	-1.42583	-4.70058	-11.3523
	G00658	-16.0402	2.3951921	-25.2146	16.1357	-7.6001
	G00659	-23.8197	4.1212835	-9.56083	15.5647	25.6874
	G00661	-20.8561	-10.582494	9.04021	14.9757	-6.12951
	G00662	-23.8976	-1.5039917	-7.06319	-0.0302461	-3.83969
	G00663	-23.2146	-8.288087	14.4294	8.83708	-12.1294
	G00664	-22.6593	-10.722602	17.8277	10.8766	-8.80345
	G00665	-23.0314	-6.2820716	8.10009	12.4843	-4.60616
	G00666	-25.7795	-5.8083253	17.8561	12.453	-15.6097
	G00667	-38.5913	5.3463874	41.9192	18.6499	-20.1992
	G00668	-21.0086	-12.215945	3.66884	9.09626	-4.70165
	G00670	-12.8216	-12.601335	-20.1635	5.45457	-3.78313
	G00671	-28.882	0.7046292	11.6589	7.28872	4.80352
	G00672	18.4113	-64.93738	-3.67123	-8.70523	0.0722423
	G00673	-17.2845	-5.6629386	-21.7558	22.6311	-7.64431
	G00674	-27.7706	7.2741904	-3.1831	-13.4626	-1.97847
	G00675	-32.8922	9.336833	1.27836	-14.1285	1.12042
	G00676	-27.7026	10.718712	-9.00578	7.9202	34.3705
	G00677	-10.4345	-3.028386	-25.5521	11.5964	-2.67608
	G00678	-35.3499	6.8349085	37.3353	20.7275	4.96425
	G00679	-35.0612	2.8458278	29.7694	21.023	15.5412
	G00681	-19.6839	21.061813	-27.502	5.67289	-2.10946
	G00682	-31.1808	5.0162354	2.27429	-14.8616	6.08287
	G00683	-19.8791	-9.45514	8.86877	1.55734	-8.70693
	G00684	-26.7922	0.29423153	12.8214	9.44547	-16.272
	G00685	-23.6701	1.0630087	-4.66407	1.97303	-11.4377
	G00686	-26.5555	-4.5477705	15.6942	10.1049	-8.5228
	G00687	-26.3704	-3.4369805	9.20079	10.0833	-16.3111
	G00688	-18.7756	-2.7413592	-15.1588	-3.65248	-6.19335
	G00689	-14.0501	-6.0162573	-18.2473	11.3204	-3.29739
	G00690	13.3417	-58.44439	4.65946	-2.05478	-1.25965
	G00691	-28.9263	8.956085	-1.66198	-17.3945	-4.31158
	G00693	-25.8056	-0.04713547	14.6693	0.57743	17.789
	G00694	-30.2992	-1.5419242	26.2359	4.02097	5.43324
	G00695	-33.4424	2.9993255	31.7285	18.0633	-1.37198
	G00696	-30.7424	4.659867	18.0656	-5.97696	-0.355663
	G00697	-32.1509	5.674232	21.7383	1.22129	8.69061
	G00698	-29.84	4.1762853	20.9451	-5.3207	8.27286
	G00699	-30.4512	7.166527	12.6077	9.03777	21.2574
	G00700	-28.6752	3.6097496	17.8784	2.9467	17.5669
	G00701	-33.865	5.8306866	21.0015	-2.51931	5.75772
	G00702	-35.9712	4.1561217	39.7321	13.8943	-9.03792
	G00703	-32.7571	9.486196	1.2962	-13.6919	0.960707
	G00704	-21.5912	1.2649903	-16.118	8.89878	-5.68767
	G00705	-25.0543	4.024893	-6.22082	-11.6206	-1.81065
	G00706	-26.2823	6.8981404	-5.52717	-10.5725	5.1127
	G00707	-14.3657	-10.6614065	-14.6066	-6.59002	-1.58671
	G00710	-12.2731	-13.124813	-16.8298	11.8223	-8.05221
	G00711	-25.2053	-4.952865	5.75145	-0.540999	-4.24569
	G00720	-35.6814	4.3472853	18.1483	8.33772	18.4943
	G00721	-7.98942	-23.841724	-5.47091	-0.485542	2.54506
	G00722	-20.6879	-1.9402503	0.075386	26.7142	-11.0477
	G00723	-35.6238	9.243813	29.8433	-2.95201	-3.10521
	G00724	-7.82086	-18.97441	-9.50838	-0.896634	-8.35049
	G00725	-18.6461	0.75010765	-15.9963	7.10032	-6.11489
	G00726	-21.4814	-3.5419292	-6.70288	-24.4798	-5.12207
	G00727	-27.4881	7.538045	-9.97761	1.58674	32.2697
	G00728	-23.2502	-9.946764	2.71142	17.8514	5.10585
	G00729	-12.6679	-4.567656	-23.9585	17.0124	-4.00819
	G00735	-25.0809	-0.7823191	-2.47272	11.613	30.5931
	G00736	-31.5028	5.6095724	14.9888	7.17195	18.643
	G00737	-35.3732	9.938784	22.0178	13.4255	8.35148
	G00739	-28.2505	-1.4214491	17.2111	14.9145	20.887
	G00740	-13.354	4.8807807	-23.1504	19.0792	7.68796
	G00741	-10.46	-5.9866624	-20.0739	11.2911	-5.5911
	G00742	-11.0821	-1.7267141	-22.9248	15.8712	-4.23805
	G00743	-15.6172	-9.788709	-15.0427	2.4869	-3.56263
	G00744	-16.3216	-3.275367	-21.1834	19.8929	-8.75347
	G00745	-17.2072	-2.5017564	-18.9138	13.6862	-3.46587
	G00746	-28.0808	8.675896	2.08337	-15.8911	-1.48601
	G00747	-29.2021	13.796899	-6.20118	-20.9115	-9.13811
	G00748	-30.1534	12.772221	-2.47119	-16.8509	-6.07893
	G00749	-26.8031	4.2066946	-0.643685	-12.0949	0.858608
	G00750	-24.199	15.108213	-5.18181	5.09804	-11.664
	G00751	10.1241	-44.461273	-7.56625	5.08316	-0.644878
	G00752	-21.7755	-9.043274	1.16246	-6.21306	2.77685
	G00754	-30.4577	2.9954786	29.4002	3.83853	19.0746
	G00755	-14.1222	-5.1823487	-19.0924	14.1114	-3.69835
	G00756	-31.8966	4.5832725	31.098	2.10788	7.67138
	G00757	-22.655	17.921713	-17.6386	-0.250885	4.95758
	G00759	-31.4771	6.3165483	15.7413	12.4306	25.4052
	G00760	-27.4552	-0.3399315	9.17828	7.32043	10.6798
	G00761	-13.0752	-4.927592	-27.8415	19.9157	-1.36941
	G00762	-15.1588	4.939147	-22.8693	13.38	-6.85046
	G00763	-9.6991	-4.8152514	-21.5736	13.0214	-4.73654
	G00764	-15.4368	-17.79517	-2.8739	-3.76255	-3.53805
	G00765	1.29728	-37.654247	-9.88724	7.88296	-6.80842
	G00766	12.5179	-49.03179	3.01885	-0.577708	-3.07136
	G00767	16.3517	-54.23298	4.19052	-0.145801	-2.38692
	G00768	-16.1425	2.8945298	-25.5536	17.5202	-3.25889
	G00769	-17.5328	-6.1639233	-22.2448	22.8689	-7.21498
	G00770	-18.458	-4.0660744	-15.1274	12.1948	-2.73681
	G00771	-27.5685	0.38686156	12.3477	9.79521	-8.82777
	G00772	-32.8895	2.3770764	32.255	17.4793	-15.8675
	G00773	-37.7727	7.3310137	27.227	17.0126	-15.6077
	G00774	-25.8606	-5.903297	12.7967	19.3252	-13.6104
	G00775	-24.2722	-2.9843013	1.27624	18.0328	-3.42345
	G00776	50.325	-6.0290194	14.0581	2.4365	7.51796
	G00777	54.206	-10.381213	15.7921	1.02768	12.1057
	G00778	54.9611	-11.713728	16.2109	-0.0949445	13.3885
	G00779	55.5733	-10.63119	14.5366	1.41386	13.259
	G00780	53.9311	-9.928605	15.1205	-0.0653926	11.3839
	G00781	54.3607	-8.676496	16.2793	1.48352	10.1791
	G00782	55.0225	-11.786909	14.6419	0.397744	13.1339
	G00783	54.4987	-10.032411	15.3971	0.719518	11.7968
	G00784	55.7624	-10.28153	13.9193	0.746237	11.978
	G00785	54.7658	-12.862394	15.3554	0.434988	13.3751
	G00786	51.2639	0.0202698	12.5898	1.90861	4.79466
	G00787	50.9822	1.0855885	11.8668	2.5362	4.95337
	G00788	55.8039	13.918225	7.35521	-0.58116	1.07345
	G00789	57.7192	11.6116	9.00272	-2.24758	3.01035
	G00790	40.7366	20.677958	-0.0113869	1.44131	-4.64563
	G00791	36.4886	21.194662	-3.61601	1.56941	-4.82586
	G00792	42.9262	20.15537	0.141592	1.52443	-2.80208
	G00793	25.4432	19.358603	-6.4026	3.97912	-4.94084
	G00794	23.8616	21.166868	-8.81313	2.17115	-9.1765
	G00795	23.933	21.136272	-8.79866	2.2621	-9.30574
	G00796	33.1808	20.640715	-3.58992	1.92346	-6.40282
	G00797	36.4099	20.214745	-3.72801	1.93783	-7.0511
	G00798	31.754	22.672907	-3.69841	3.62622	-6.32071
	G00799	34.4845	22.488897	-4.00957	1.7689	-6.83594
	G00800	48.5826	17.219418	4.81325	0.474673	0.494667
	G00801	49.1217	17.574255	4.30468	0.0874536	-0.945756
	G00802	48.094	17.191227	5.20045	1.02913	-3.36167
	G00803	47.6781	17.891045	3.97681	1.04848	-2.94531
	G00804	46.8626	19.090437	2.1182	0.488022	-0.949817
	G00805	36.6432	19.775291	-1.39292	-0.0868156	-5.91205
	G00806	43.5082	16.872683	2.74112	1.92472	-4.93459
	G00807	16.8031	9.122468	-12.5994	4.50158	-8.37741
	G00808	53.4719	8.178477	9.66602	1.41713	3.06043
	G00809	48.0346	16.236084	2.26949	0.3447	-1.61232
	G00810	49.1132	17.584894	2.07792	0.683967	-1.75359
	G00811	34.1042	13.608146	0.281767	2.19636	-2.71763
	G00812	48.0854	17.065351	2.68006	2.05593	-4.05639
	G00813	47.5647	18.873556	3.06353	1.64007	-2.67685
	G00814	59.0168	9.128996	11.197	-1.27956	5.20467
	G00815	54.4334	15.830811	5.28436	-0.297531	0.584361
	G00816	65.1492	12.99761	11.2993	-1.00947	3.48304
	G00817	58.7434	12.563255	8.79848	-0.913448	3.89697
	G00818	34.1562	19.45859	-3.93453	1.85497	-7.71512
	G00819	41.7507	21.44664	-0.698258	1.1211	-3.23916
	G00820	38.9343	-0.25186807	8.78101	-4.34727	-1.47492
	G00821	32.7093	-0.24146684	5.36419	-1.85905	-1.06605
	G00822	57.6938	13.3646	8.20932	-1.76041	2.40704
	G00823	56.4836	14.177914	6.75193	0.614448	3.34148
	G00824	47.0538	18.406443	2.39462	1.34449	-1.1516
	G00825	18.3877	17.337934	-11.0537	-1.20383	-5.764
	G00826	51.3818	-9.51239	11.0259	-4.15233	7.7471
	G00827	35.0243	2.8747005	0.16566	0.365458	1.19141
	G00828	24.1226	1.6728092	5.8125	-8.39659	-4.48808

[truncated: 4 more sheets: Figure4b, Figure4c, Figure4d, Figure5]
